# Supplementary material for: Development of abnormal diagnosis and factory evaluation standards for RV reducer based on vibration characteristics
Source: Sci Rep. 2025 Feb 17;15:5752. doi: 10.1038/s41598-025-90302-x (PMC11832754; doi:10.1038/s41598-025-90302-x)
Supplement: Supplementary file 1 — Supplementary Information. [file 41598_2025_90302_MOESM1_ESM.xlsx]

## Sheet: Sheet1
Raw vibration data
t	Figure3a-x	Figure3a-y	Figure3a-z	Figure3b-x	Figure3b-y	Figure3b-z	Figure7a-x	Figure7a-y	Figure7a-z	Figure7b-x	Figure7b-y	Figure7b-z	Figure9-x	Figure9-y	Figure9-z	Figure12a-x	Figure12a-y	Figure12a-z	Figure12b-x	Figure12b-y	Figure12b-z	Figure14a-x	Figure14a-y	Figure14a-z	Figure14b-x	Figure14b-y	Figure14b-z	Figure15a-x	Figure15a-y	Figure15a-z	Figure15b-x	Figure15b-y	Figure15b-z
0.0002	0.177612	0.22548	-0.107634	0.00463398	-0.0521756	0.00953846	0.488326	0.116794	-0.116187	0.0836874	-0.0710505	-0.144395	0.628429	-0.110246	-0.177117	0.0167249	0.657022	-0.110597	0.0312022	-0.0295417	-0.0189507	-0.894036	0.792285	-0.155588	0.0747647	-0.745092	-0.0467711	0.10145	0.128403	-0.139201	-1.07847	-0.230707	0.00382626
0.0004	0.372095	-0.0686943	0.785097	0.0111188	0.0161541	-0.0260322	0.131313	-0.0100958	-0.235743	0.12995	0.0556162	0.0349541	-0.318732	-0.191995	0.0480937	0.0240557	-0.0433586	0.0120466	0.0291895	0.034754	-0.00261142	-1.45532	0.357585	-0.329722	0.617259	-0.606048	0.1417	-0.267655	-0.116239	-0.152302	6.39972	-0.430166	-0.125057
0.0006	0.178723	0.00977548	0.233569	0.00255617	0.0425081	-0.0309487	-0.290461	0.00387363	-0.0160988	0.0823991	-0.164318	0.269414	-0.842989	0.0787921	0.002098	0.150396	-0.419726	0.0390228	-0.00855102	-0.0385561	-0.0371912	-0.271107	-0.231612	-0.0959831	0.062761	-0.811993	0.0784621	-0.146747	0.212928	-0.0377432	1.16875	0.47724	-0.0977884
0.0008	0.0948749	0.0209254	-0.60703	-0.0178403	-0.120643	0.0506984	-0.208705	0.00234263	0.242416	0.115502	0.0826359	0.265276	0.460952	-0.41946	-0.188523	0.567286	0.324511	0.00939092	-0.045096	0.0743612	-0.102301	2.15369	-0.508073	0.227013	-0.702739	-0.674697	-0.112115	0.137658	-0.0657896	-0.187918	-6.57661	0.0359189	0.0293419
0.001	-0.0932101	0.0106115	-0.14258	0.00295612	0.151444	0.01807	0.132857	-0.0278266	0.205926	0.0773106	0.0893935	-0.147743	0.950627	0.379294	-0.146884	-0.557322	-0.433443	0.050759	0.0384202	-0.0427626	0.123806	1.32028	0.0944332	0.0797902	-0.0234795	0.0566828	-0.0710952	0.364988	-0.0772476	-0.0848373	-1.67556	0.0162482	0.0720123
0.0012	0.0186897	-0.110487	0.551424	-0.00193594	-0.0891005	0.0407031	0.247236	-0.103079	0.0718663	-0.000561787	0.0507546	-0.448282	-0.890519	-0.0105347	0.196762	-0.506592	0.85254	-0.0305612	0.0307961	-0.00311985	0.119635	-2.74232	-0.140497	-0.686214	-0.14408	-1.4531	-0.207989	-0.0451229	0.0695923	-0.10881	5.55321	-0.382551	0.110391
0.0014	-0.0501772	0.323267	-0.0849646	-0.0249499	-0.0133007	0.0593612	0.0831772	0.142825	-0.150316	-0.00803626	0.0226605	-0.264622	-0.53751	-0.0741233	-0.0126165	-0.0357738	-0.513714	0.159964	-0.0792702	-0.0504686	-0.0569227	-2.34835	1.16635	-0.64311	0.313786	0.375001	-0.128988	-0.225427	-0.227561	-0.0984883	3.22544	-0.168877	-0.239872
0.0016	-0.391261	-0.405313	-0.190801	0.00978466	0.0276837	0.00810859	-0.192219	0.0448102	-0.326625	-0.025756	-0.0582115	0.167445	0.693855	-0.134262	-0.0586448	0.0834837	-0.0852835	0.0601206	-0.0500602	0.0902041	-0.065867	1.50291	-0.443766	0.163661	0.00441105	-0.739472	-0.259203	0.245313	-0.123475	-0.0920344	-4.11675	0.545343	-0.0282309
0.0018	-0.0661871	0.164585	0.583133	-0.00253756	0.0100924	-0.0113221	-0.130382	-0.087523	-0.0545592	-0.0433947	-0.113064	0.410235	0.664309	-0.0700753	-0.143352	-0.151061	0.316645	-0.0748175	-0.00442594	-0.0222993	0.0701828	2.86317	-1.23737	0.522627	-0.284888	-0.593675	-0.209989	0.282197	0.12903	-0.099166	-4.46955	-0.249427	0.0370278
0.002	-0.0731808	0.153432	-0.0214783	0.00270463	-0.0283899	-0.0161232	0.174775	0.0771418	0.290662	-0.0310933	-0.0131855	0.294488	-0.429333	0.139698	-0.0184301	-0.51828	-0.405417	-0.056027	0.0756417	0.0211812	0.0928724	-0.515858	-0.200203	-0.0797153	0.0919158	-0.423862	-0.189731	-0.367924	0.10693	-0.00636938	3.93831	-0.0948272	-0.0722063
0.0022	-0.345	-0.460572	-0.563106	0.0090248	0.055658	-0.0320604	0.0422201	-0.0996764	0.203968	-0.0368044	0.0928054	-0.153662	-0.817482	-0.441634	0.0577048	0.0237799	-0.0415612	0.00642842	0.0532075	-0.0844928	0.128758	-2.09406	1.59133	-0.546707	-0.0798793	-1.07547	-0.150857	-0.394074	0.0621671	-0.123405	4.703	-0.262429	-0.174873
0.0024	0.0219106	0.413466	0.0949612	0.0108207	-0.00747375	-0.00706406	-0.175628	0.000949831	-0.0118149	-0.0306795	0.0906376	-0.339397	0.833194	0.00943133	-0.200081	0.267874	0.0413617	0.228932	-0.0487993	0.0137539	-0.108772	-0.549784	-0.728517	-0.316008	0.0511934	-0.386264	-0.239984	-0.117432	0.0825525	0.128697	-4.284	0.525122	0.180523
0.0026	0.209876	-0.243363	0.738326	0.0068816	-0.00504029	0.00905562	-0.0532567	0.0635719	-0.162057	-0.00391588	0.103311	-0.206003	0.371921	0.612174	0.0603848	-0.0179996	0.0180854	0.0642241	0.00178979	0.0768515	-0.0823282	1.49401	-0.227859	0.0753343	-0.00433544	-0.683201	-0.338002	0.437684	-0.137766	-0.110709	-4.04613	-0.437761	-0.0283133
0.0028	0.14013	-0.218041	0.630543	0.00592592	0.0360378	0.0244494	0.0633338	0.0749515	-0.218845	-0.0296257	-0.169387	0.131239	-1.30992	-0.0211573	0.145407	-0.107329	-0.0221986	0.097067	0.046832	-0.00716898	0.115644	0.712958	0.20189	-0.16737	-0.0467647	-0.804398	-0.431444	0.0977874	0.130719	-0.0178042	3.738	0.1873	-0.157889
0.003	0.0974856	0.691292	-1.06318	0.00271757	-0.0288136	0.0268844	0.113782	-0.0444794	-0.0488151	-0.0193659	-0.0711798	0.337397	-0.072041	-0.0909152	-0.0217573	0.0463833	0.1552	-0.0432717	-0.0130913	-0.01523	-0.0489435	-1.29016	-0.488541	-0.291183	0.306575	0.0478165	-0.420556	-0.181814	-0.16937	-0.0693253	3.26948	-0.164994	-0.0319029
0.0032	-0.194709	-0.370435	-1.42955	0.00770573	0.00484914	0.0283165	0.0606477	-0.0074572	0.171053	0.0162462	-0.0285333	0.155593	0.885711	-0.259594	-0.0931671	0.333688	0.124255	-0.0566946	-0.0282781	0.0109	-0.111143	-0.692596	0.818711	-0.25301	0.144779	-0.426188	-0.49132	-0.11781	0.239246	0.0575271	-4.18052	0.159975	0.171253
0.0034	0.210217	-0.11207	0.571011	0.00296153	-0.0044184	0.0217734	-0.0930124	-0.0682401	0.227277	-0.0152286	0.067531	-0.193608	0.0119516	0.110766	-0.0050256	-0.0329388	-0.570064	-0.0278123	-0.00671181	-0.0241144	0.0522425	0.479078	-0.462958	-0.0325306	-0.443812	-0.877332	-0.458288	0.174509	-0.236441	-0.218422	-1.52272	-0.221593	-0.219032
0.0036	0.467403	0.527479	1.09315	0.011447	-0.0176298	0.0150875	-0.0395166	0.0516509	0.0867592	0.0218559	0.131242	-0.361368	-0.763867	-0.425525	0.0107826	0.222088	0.410404	0.00484153	-0.00914859	0.0361677	0.00842982	1.26186	0.0230826	0.196416	0.208083	-0.0244099	-0.329629	0.189514	0.181161	0.0620993	3.85917	0.217713	0.0345744
0.0038	0.0121923	-0.595063	-0.0857483	0.0197509	0.0437063	0.00340264	0.0136951	0.0270908	-0.126619	-0.0137157	0.0128409	-0.135439	0.149396	0.283654	0.0289505	-0.0598279	-0.254355	0.0693811	0.0332847	0.0181897	0.0291964	-0.389957	-0.622806	-0.255793	-0.0767525	-1.27942	-0.327607	0.000834291	-0.189161	-0.0282779	-0.185923	-0.354129	-0.166946
0.004	-0.100121	0.135869	-0.384005	-0.0124796	-0.0197229	0.013313	0.0683846	0.00558316	-0.207625	0.018572	-0.0634881	0.289521	0.354353	0.346059	0.0238527	-0.0615893	0.236982	0.0267765	-0.0336082	-0.0407904	0.0550631	-0.811324	0.775229	-0.312371	0.0504622	-0.216255	-0.353702	-0.0523359	-0.0897125	0.0780812	-1.60635	0.375453	-0.447087
0.0042	-0.0165553	0.584699	-0.557763	-0.00548083	-0.0383593	0.00541073	0.0572197	0.00278677	-0.0886654	0.0299197	-0.0317164	0.417353	-0.383436	-0.14617	-0.0564953	-0.294383	-0.0211533	0.0806413	-0.0301556	0.053188	-0.120392	-0.318142	0.0110264	-0.413423	-0.226837	-0.785114	-0.462986	0.107132	-0.157007	-0.190393	0.456599	0.0729533	0.214669
0.0044	-0.258731	-0.725193	-0.408227	-0.0182507	0.0381932	0.0475725	-0.0276864	-0.034404	0.122164	0.0262071	-0.0411087	0.0923074	0.161715	-0.381007	-0.0448804	-0.199084	0.0411236	0.0374645	0.0183593	-0.00840809	0.0365197	0.410883	-0.275897	-0.0996701	-0.17938	-0.658045	-0.485302	-0.0311649	0.282733	-0.00903905	-1.23967	-0.595035	0.090882
0.0046	-0.111723	0.247129	0.663809	-0.00267409	-0.0602888	0.0578676	-0.0473081	-0.00555115	0.21864	0.0424402	0.115747	-0.338964	0.475212	0.182822	-0.0266326	0.134865	0.0992612	-0.130449	0.0446366	0.00393088	0.102104	0.119836	-0.126979	-0.199676	0.352502	-0.113107	-0.475243	-0.0869054	-0.0126027	-0.0492017	2.22705	0.337966	-0.231834
0.0048	0.104475	0.33732	0.75351	0.0122403	0.14387	0.0176731	-0.0531793	0.0163296	0.0723396	0.0217428	-0.00895999	-0.336905	-0.172598	-0.362118	-0.0280086	-0.441397	-0.253595	-0.179717	0.0164993	-0.0201388	-0.0154376	-0.316489	0.331302	-0.146615	0.229615	-0.539595	-0.333708	-0.289013	0.140553	0.0208846	1.77171	0.00583449	0.109387
0.005	-0.231773	-0.816463	0.436266	-0.0255313	-0.0984044	0.00441742	-0.0124554	0.049712	-0.155184	0.0825741	0.115733	-0.0329733	0.176753	-0.06392	0.0259531	-0.605317	-0.0635355	-0.171712	-0.0235894	-0.00883332	-0.0112024	-0.302617	-0.384815	-0.031702	-0.1609	-0.621393	-0.38102	-0.279842	0.0241328	-0.072032	-6.17722	0.133392	0.108971
0.0052	-0.0197537	0.607494	-0.318458	0.0270976	0.0776922	-0.0993185	0.0753133	0.020036	-0.225973	0.0380375	-0.153969	0.278436	0.139452	0.0686883	0.0111993	0.323939	0.155316	0.126534	0.00423105	0.0257971	0.0222578	0.548266	0.361215	-0.0630551	-0.273059	-0.377087	-0.197564	0.358307	0.0318401	-0.0623752	-0.00991787	-0.347995	-0.382234
0.0054	-0.271271	0.00960409	-1.1783	-0.0153333	-0.0623403	-0.0424037	0.0903873	-0.0585034	-0.0735197	0.0514536	-0.016508	0.270532	0.00429076	-0.107688	-0.0387828	0.456321	-0.215787	0.166947	0.00385156	0.0120971	0.0532019	0.375227	-0.47211	-0.00753436	-0.195231	-0.932563	-0.216384	0.219727	0.0599236	-0.071815	7.00997	-0.05853	-0.103807
0.0056	-0.0131944	-0.190302	-0.245287	0.00708437	-0.0417072	0.0192787	0.047953	0.0622952	0.0914932	0.0102944	-0.0464372	0.0579171	-0.421517	-0.0320712	0.0234898	-0.178799	0.0460165	0.11118	-0.0335636	-0.022516	-0.0113194	-0.362518	0.0319579	-0.318868	0.575586	-0.294092	-0.119048	-0.164986	-0.197233	-0.0160085	-2.16148	0.417145	0.0327315
0.0058	0.3688	-0.172878	1.72545	0.015521	0.166521	0.0362985	-0.0670567	-0.0709316	0.227965	0.0121785	0.109796	-0.215987	0.0306554	0.10412	0.0532739	-0.692237	0.164688	-0.13559	-0.0280884	0.0182334	-0.0664485	-0.592723	0.653096	-0.342804	-0.0763466	-1.1583	-0.203446	-0.346794	0.19566	-0.0623667	-5.9421	-0.263995	0.0197705
0.006	0.360612	0.468055	0.676789	-0.0339833	-0.139509	0.119582	-0.0526261	0.112898	0.105303	-0.0543969	-0.0401141	-0.195514	0.0637672	0.237724	-0.0891338	-0.0539311	-0.0804529	-0.0396705	-0.0254669	-0.048913	0.0394031	-0.270922	-0.536679	-0.265305	-0.13456	-0.149571	-0.304797	0.346332	-0.338319	-0.280582	3.64123	-0.0238064	-0.142083
0.0062	-0.231813	-0.516423	-1.42234	-0.0017658	0.0394258	0.075267	-0.0112274	-0.0367897	-0.219715	-0.079405	-0.0161435	0.149411	-0.224469	-0.346347	-0.057454	0.661584	0.0501238	0.0261969	0.00650674	0.0489709	-0.0234833	0.621595	0.214125	0.0385549	-0.283702	-0.626134	-0.200808	0.436499	0.209736	-0.0202601	4.23696	-0.11171	0.293569
0.0064	-0.0138031	0.350773	-0.860362	-0.00357809	-0.0357813	0.0435029	0.0851666	-0.163962	-0.123023	-0.0738652	0.0250968	0.260219	0.244701	0.109045	-0.0619191	0.312332	-0.101757	0.0084225	-0.0216846	-0.04223	-0.0189756	0.149049	-0.420913	0.0292461	0.164029	-0.220594	-0.169153	-0.189521	-0.224459	-0.0998084	-2.61893	-0.17978	-0.37693
0.0066	0.341103	0.168771	0.379167	0.0122322	-0.00218438	-0.00147504	0.180076	0.109309	0.147803	-0.122404	-0.0740669	0.146444	-0.0507398	-0.0770243	0.0264536	-0.571541	-0.19474	-0.0274102	0.0428838	0.101725	0.0579643	-0.158383	0.348272	-0.0331468	0.00548399	-0.936579	-0.0601811	-0.416862	-0.00471953	-0.0171243	-1.43949	1.06631	-0.0686999
0.0068	-0.0743096	-0.250115	0.042125	0.0133895	0.0638148	-0.0414708	-0.110158	0.15697	0.0300197	-0.0768099	0.14884	-0.194856	0.0374553	-0.0216456	-0.0970226	-0.371292	0.639901	-0.0482166	0.0707414	-0.0892607	0.108221	-0.314147	-0.0982244	-0.10324	-0.167809	-0.559902	0.00783997	0.0652652	0.0511799	-0.150646	-0.464834	-1.19582	0.247945
0.007	0.0575344	-0.0346641	0.252528	0.0153297	0.00575068	-0.0548633	-0.327785	-0.0874176	-0.0909907	-0.0782547	-0.00132131	-0.323102	-0.0390583	0.13466	-0.0570759	0.170056	-0.279934	0.192047	-0.00375743	0.0541329	-0.043788	0.0199485	-0.241946	-0.0829042	-0.0511115	-0.451832	-0.0384105	0.377284	0.213997	-0.14173	-0.560532	-0.0380281	-0.426806
0.0072	0.0441918	0.0908156	0.767027	0.00647078	-0.012258	-0.0203135	-0.02492	0.012226	-0.0272532	-0.0348393	0.0586074	-0.0776125	-0.0930692	-0.177906	-0.0115285	0.496238	0.132213	0.155564	-0.0736726	-0.0724459	-0.127435	0.450713	0.439027	-0.110407	-0.284127	-1.0095	-0.00122787	-0.181774	0.00934911	-0.0254403	6.93678	0.637346	-0.0431552
0.0074	-0.0741604	0.118173	-0.490018	0.00850626	0.00746249	0.0270763	0.266939	-0.157301	0.0713742	0.0541214	-0.0736082	0.24828	0.578745	0.109342	-0.0959144	-0.342151	0.0143524	0.0602541	-0.000903166	0.0855046	-0.0125165	-0.147425	-0.350429	-0.163034	0.284699	0.00957032	-0.0929001	-0.526295	0.00491229	-0.0612894	-4.25339	-0.183602	0.34391
0.0076	-0.495038	-0.185083	-1.10425	0.00415042	0.0372935	0.0568096	0.222445	0.0242492	0.129291	0.0761204	-0.00799031	0.266938	-0.187275	0.0174319	0.06964	-0.839435	-0.193174	-0.137752	0.0738255	-0.0378561	0.154322	-0.602632	0.196023	-0.183924	-0.343152	-1.49379	-0.130263	0.205049	-0.0934445	-0.110583	-9.26791	0.279987	0.0132813
0.0078	-0.0606184	0.105845	0.251282	-0.00570138	-0.0246549	0.0747234	-0.126329	0.148635	0.0158368	0.150893	0.0175418	-0.0346079	-0.141674	-0.509946	-0.0687993	0.348699	0.355435	-0.0332724	-0.0114748	0.00141368	0.0510437	-0.201771	0.215632	-0.0769472	0.488036	0.441998	-0.0344927	0.556461	0.0700699	-0.24029	8.0654	-0.693167	-0.268598
0.008	0.0864735	-0.0737546	1.24198	-0.0124067	-0.0241696	0.0564051	-0.301304	0.119921	-0.254442	0.13235	-0.0249101	-0.216879	0.656307	0.0565381	-0.130714	0.273962	-0.966097	0.145634	-0.0542241	-0.0192571	-0.121244	0.35661	-0.446805	0.134837	-0.329901	-1.25091	-0.113679	-0.181492	-0.198401	-0.0587004	5.86687	0.103872	0.0388642
0.0082	0.070446	0.0339062	0.10121	0.00259427	0.00103391	0.0225706	0.00206171	-0.106204	-0.20598	0.144209	-0.00168002	-0.13825	0.0603164	0.140587	-0.0115405	-0.200545	0.720275	0.0977298	0.0011656	0.0262079	0.0751572	0.458426	0.0801906	0.132266	-0.26539	-0.177326	-0.0394883	-0.389102	0.128629	0.12907	-7.23649	0.695237	0.0781285
0.0084	-0.257713	-0.211008	-0.368234	-0.00353826	0.0297605	-0.0115501	0.390636	-0.148555	0.229333	0.098805	-0.0348497	0.147403	-0.653261	0.210339	-0.0013744	-1.03126	0.0141644	0.00367726	0.0356493	-0.012634	0.0845107	-0.338875	-0.153903	-0.024301	-0.0446317	-0.652086	-0.0284151	0.181279	0.0269521	-0.199247	-2.73643	-0.707772	-0.0355015
0.0086	0.161135	0.314165	-0.169126	0.0026448	-0.00724475	-0.0192812	0.243663	0.0693383	0.323761	0.0582934	-0.0433069	0.279899	-0.318397	-0.253174	-0.0495162	-0.248126	0.0748	0.0283225	-0.032885	0.0282816	-0.0593119	-0.265788	0.192887	-0.204545	-0.0194171	-1.11504	-0.0412203	0.422218	-0.0587215	-0.233322	5.21066	0.594274	0.0416317
0.0088	0.0624519	-0.188346	-0.0851443	-0.00141418	0.0526174	-0.0273153	-0.324373	-0.0137658	0.0639079	-0.0073046	0.000188692	0.142893	0.647374	0.0230506	-0.129129	0.870555	0.0574969	0.0503604	0.00130924	-0.033605	-0.0144243	-0.135295	-0.190993	-0.127621	0.585436	0.163395	-0.0886502	-0.482238	0.226267	0.101228	1.23011	-0.502026	-0.0133786
0.009	0.10911	0.193767	-0.223122	-0.0039399	-0.0621447	0.00159515	-0.312061	0.0995044	-0.170341	-0.0630114	0.096801	-0.184596	-0.12394	-0.017908	-0.0443338	0.279085	-0.608493	0.102642	-0.0232815	0.00131369	-0.00897036	0.228754	0.301111	-0.158913	-0.601534	-1.683	-0.340948	0.0166404	-0.324847	-0.0792544	-2.4978	0.245478	-0.442678
0.0092	0.166278	-0.255518	0.50563	0.00646134	0.0411607	0.00812698	0.127553	0.0859785	-0.296014	-0.121912	0.0651836	-0.315314	-0.753906	-0.260965	0.00668586	-0.161707	0.726884	-0.00359991	0.0208294	0.054935	-0.036849	0.0601065	-0.155332	-0.0511469	0.0971983	0.485802	-0.248398	0.100365	0.15419	0.131953	0.516081	0.828042	0.385093
0.0094	0.20105	0.117851	0.562823	-0.00153145	-0.0395128	0.0257285	0.278864	-0.186522	-0.0625192	-0.128231	0.0117294	-0.0602607	0.355822	-0.244164	-0.0496192	-0.477161	-0.299146	0.0628461	0.0455684	-0.0310713	0.110241	-0.122772	0.101912	0.0102634	-0.0873763	-1.09265	-0.304694	0.24632	-0.116252	-0.237549	-2.17211	-1.60542	0.0162595
0.0096	0.0670851	0.0875022	-0.460221	0.00167056	0.021809	0.0137577	0.0732751	0.0691602	0.233666	-0.122782	-0.0493298	0.203441	0.688853	0.0814929	-0.0549735	0.478566	0.329969	0.086672	0.0132629	0.00604109	-0.0081124	-0.289455	0.0119821	0.0171612	-0.279524	-0.670922	-0.199021	-0.270168	0.135154	0.0199839	1.39282	0.990372	-0.165888
0.0098	-0.248477	-0.13941	-0.773484	-0.00747807	0.0187448	0.0186308	-0.332441	0.0284038	0.191352	-0.0966014	-0.0358289	0.221073	-0.15755	-0.171249	-0.0269879	0.499613	-0.297488	0.0570778	-0.0583368	-0.0279289	-0.0974034	0.111301	-0.155932	-0.00644817	0.532324	0.300162	-0.15046	-0.254508	-0.100965	0.0469703	5.78431	-0.448089	0.117248
0.01	0.00864284	0.1859	0.14514	0.00858789	-0.0210432	0.0113696	-0.273062	-0.0491274	0.0443218	-0.0360145	0.0393584	-0.0577428	-0.224265	0.010673	0.0148441	-0.171391	0.0977101	-0.00322579	0.0163959	0.0705948	-0.00331489	0.289112	-0.108386	-0.006476	-0.680783	-1.96232	-0.253054	0.275746	0.0452295	0.0998397	-7.85232	0.390106	0.217039
0.0102	0.021932	-0.0586762	0.323691	0.00437975	0.0384441	0.00940332	0.236128	0.0435934	-0.0680524	-0.0113216	-0.00423156	-0.116899	0.484865	-0.153598	-0.0883615	-0.647021	0.169045	-0.118692	0.0224618	-0.0562108	0.102978	-0.0305586	0.0201984	-0.202164	0.518853	1.032	-0.26658	0.275712	-0.126566	-0.0629246	-2.75919	0.218641	-0.142334
0.0104	-0.167165	-0.0366602	0.00817545	-0.00524663	-0.100885	0.0457173	0.291069	0.0161395	-0.170597	0.0190381	0.0194021	-0.011537	0.549881	0.20067	-0.0805797	-0.277014	0.141494	0.113342	-0.00486473	0.0752946	-0.0485162	-0.169954	0.355673	-0.291097	-0.358466	-2.11959	-0.512551	-0.268574	0.307541	0.0437407	7.6855	-0.835703	-0.0636204
0.0106	-0.148254	-0.0363949	0.134807	-0.00429081	0.0874445	0.0336499	-0.000723737	0.00733932	-0.113344	0.0355204	-0.0774379	0.113315	-0.385213	-0.142769	0.0294138	0.227667	-0.357731	-0.00762614	-0.0489124	-0.122515	-0.0595754	-0.46789	-0.156042	-0.258319	0.360281	0.369091	-0.372714	-0.212705	-0.390219	0.0476039	-1.78939	0.491587	0.138125
0.0108	0.0150412	0.0361058	0.200605	-0.00252229	-0.0288254	0.0419659	-0.216922	0.0316429	0.0666561	0.0804526	-0.0206611	0.262666	-0.138982	0.0160769	0.00388832	0.293307	0.029543	-0.0013345	-0.00536688	0.0905257	0.0648845	0.0292061	0.438186	-0.0687816	0.301348	-0.855615	-0.532119	0.191487	0.404064	0.173923	-3.41634	-0.120351	0.12174
0.011	-0.104207	0.0789604	-0.443531	-0.00350205	0.0291681	0.0132905	-0.0988239	-0.12359	0.237496	0.135365	0.195965	0.0563423	0.315788	0.150104	-0.016495	-0.838889	-0.0729217	-0.0916614	0.167212	0.0196932	0.194379	0.378082	-0.553142	0.0286102	-0.91192	-1.35665	-0.438216	0.197586	-0.435301	-0.13406	3.27476	-0.350072	0.0057674
0.0112	-0.137886	-0.0683716	-0.424428	0.00400801	0.0161289	-0.0246003	0.215851	0.0503373	0.211691	0.12256	0.0025348	-0.423897	-0.110681	-0.0298212	0.0362693	-0.603393	0.476924	-0.00859225	-0.0600587	-0.0886759	0.0462526	0.517385	0.065724	0.113784	0.50413	1.35418	-0.361832	-0.0286809	0.315952	0.10515	0.328098	1.05692	0.114653
0.0114	0.183604	-0.122248	0.737397	-0.0117228	-0.0163505	-0.0233092	0.122984	-0.0190621	-0.055206	0.0860106	-0.0625982	-0.359522	-0.601302	0.0979206	0.103055	0.151843	-0.165016	-0.00404131	-0.0788048	0.0878576	-0.30611	-0.31437	-0.27616	-0.14426	-0.535885	-2.50332	-0.291136	-0.470419	-0.107462	0.150187	-2.58575	-1.02303	-0.202622
0.0116	0.23084	0.242095	0.570648	-0.00411946	0.0516532	-0.0358928	-0.0717008	0.125457	-0.294063	0.0785141	-0.0936798	0.14634	-0.155494	-0.221073	-0.0305683	0.433642	-0.228198	-0.0465779	-0.0661169	-0.0731858	-0.041902	-0.556406	0.312114	-0.248336	0.682523	0.95183	-0.215428	0.514235	-0.183284	0.0106407	1.44948	0.46548	-0.441841
0.0118	0.0204346	-0.115867	-0.52163	0.00324128	-0.0346865	0.00399732	-0.108513	0.00702434	-0.323152	0.0477097	-0.19982	0.514183	0.370423	-0.0446661	-0.00626895	-0.017736	0.394571	0.0123456	0.132466	0.102755	0.142547	-0.310182	0.136325	-0.447843	-0.0256077	-1.52806	-0.361195	-0.0560271	0.218099	0.262547	2.95069	0.386371	0.491483
0.012	-0.00520615	-0.242539	-0.0328092	0.00682683	0.0437078	0.0193461	-0.0290333	-0.0376783	0.0380549	0.0299061	0.0704401	0.467656	-0.111459	-0.199532	0.015268	-0.503199	0.0184093	-0.00244221	0.0680135	-0.0521118	0.116395	0.073211	-0.535163	-0.150443	-0.0782232	-0.208025	-0.389065	-0.201737	-0.0700071	-0.0758607	-5.12432	-0.769659	0.124468
0.0122	0.293698	0.481878	0.296324	0.00977766	-0.0434677	0.0315993	0.105952	-0.0776242	0.438729	0.0407849	0.206376	-0.175063	-0.132901	-0.0125369	-0.010501	0.382266	-0.0726733	0.0141999	-0.0628232	-0.0309615	-0.114659	1.06743	0.785192	0.00689048	-0.0631927	-0.507787	-0.540299	-0.105113	-0.00234187	0.109977	-0.764601	0.628414	-0.227461
0.0124	-0.100421	-0.160072	-0.658496	0.013693	0.0330423	0.0220657	-0.0323242	0.0336171	0.28501	-0.0870251	0.169661	-0.671992	-0.0256886	-0.030242	0.0641357	0.774242	-0.120282	0.0450638	-0.00218817	0.0584937	-0.0978484	-0.336961	-0.414719	-0.0587206	-0.330483	-1.14711	-0.373815	0.353877	-0.0462151	0.013157	7.46889	-0.560669	0.104893
0.0126	-0.132299	-0.226756	-0.160185	0.00972427	-0.0611605	0.0220908	-0.208101	-0.0472354	-0.109685	-0.0970854	-0.00716323	-0.431924	0.22406	-0.21985	-0.00672193	0.00194294	-0.208632	-0.05173	-0.00259485	-0.0351047	0.0743295	-0.800587	0.43768	-0.0914883	0.371881	0.138167	-0.311874	-0.0776266	-0.0178112	0.251721	-2.90736	0.496971	0.0880395
0.0128	0.16553	0.265751	1.05173	0.0292505	0.0627988	-0.005612	0.0368658	0.067897	-0.236267	-0.13913	-0.135888	0.321232	-0.0148103	0.321775	0.0356832	-0.284201	0.702378	-0.0299327	0.0488599	0.100533	0.0170157	0.374034	-0.0223434	-0.0647411	-0.291406	-1.4826	-0.197953	-0.0973236	-0.166038	-0.00446038	-5.71326	0.446851	-0.118298
0.013	0.0308755	-0.247158	0.433048	0.00884819	-0.0287459	0.0101099	0.257009	0.155077	-0.225364	-0.119336	-0.227028	0.718269	-0.402199	-0.453226	0.0526235	-0.672765	-0.56082	-0.0834265	-0.0237144	-0.106262	0.0148026	1.01519	-1.01454	0.146986	0.198724	0.591545	0.0126615	-0.0191831	0.234943	0.184796	2.06752	-0.847339	-0.00595434
0.0132	-0.36792	0.119495	-0.927921	0.0142915	-0.000890876	0.00496698	0.0795848	-0.165629	-0.00912962	-0.0969177	0.0871491	0.289424	0.497579	-0.0305823	-0.0575309	0.453038	1.03318	0.134384	-0.0347416	0.0593214	-0.0704986	0.0393735	0.39997	-0.34732	-0.364534	-1.17338	-0.192782	0.319156	-0.395258	-0.0335322	3.34558	0.203784	0.0843371
0.0134	-0.260471	0.0181378	-0.725549	0.00980193	0.0318275	0.013591	-0.106283	0.00104634	0.302788	-0.0562484	0.0993012	-0.526581	0.389321	0.17855	-0.0461229	-0.215942	-0.78256	0.0143138	0.00999588	-0.0268729	0.0284299	-1.93113	0.189719	-0.534383	-0.112086	-0.307918	-0.141454	-0.137576	0.510809	0.115134	1.59401	-0.00770288	-0.068313
0.0136	0.0738893	0.174086	0.160754	-0.00541841	-0.0575748	0.0266437	-0.127245	0.0140606	0.283252	-0.0647913	0.136233	-0.688972	-0.341633	-0.0417395	0.0293348	0.0648646	0.0702713	-0.0401493	0.0440195	0.0365935	0.0925276	-0.515777	0.38471	-0.262732	0.190795	-0.759298	-0.290148	-0.0656227	-0.561811	-0.0978181	-3.47138	0.411946	0.00685415
0.0138	-0.0245688	-0.28916	0.737541	0.0225374	0.0704858	0.00636265	0.0123541	-0.0187788	0.00231992	0.0472873	0.0477642	-0.111298	-0.181578	0.0618166	0.0246887	-0.507498	-0.210001	-0.0876036	0.0169376	-0.051421	0.0643379	1.95869	-0.456786	0.37	0.697292	-0.890837	-0.0911933	-0.304253	0.804535	0.231705	-3.99255	0.165723	0.183924
0.014	0.113499	0.170561	0.381459	0.00258781	2.44002e-05	-0.000950272	0.105456	0.04255	-0.199852	0.0738566	-0.135935	0.663249	0.229742	-0.000991953	-0.0381483	-0.670705	0.2169	-0.0923839	0.00280607	0.0337758	-0.0279231	1.31505	0.0411804	0.364482	0.0806009	-0.534663	-0.0480209	-0.152453	-0.750046	-0.037936	4.63616	-0.589141	-0.318832
0.0142	0.0608203	0.027004	-0.406999	-0.0118109	0.0131573	-0.0362378	0.048041	0.0717571	-0.279363	0.14246	-0.104098	0.630904	0.00852559	0.0584882	-0.00684317	-0.200905	0.152782	0.100376	-0.00390112	-0.0209582	-0.0166122	-1.89668	0.585437	-0.412146	-1.21212	-0.73486	-0.213786	0.563358	0.189704	0.151233	4.28456	-0.237417	-0.273434
0.0144	-0.0792253	-0.160755	-0.433049	-0.00487963	-0.0377469	-0.0655483	-0.1023	-0.0393628	-0.0721491	0.0917632	-0.127994	0.0332992	-0.51183	0.0836948	0.0173553	0.552572	-0.276507	0.0759075	-0.0393759	0.0327106	-0.0767929	-1.93226	0.143824	-0.40114	-0.242032	0.296175	0.0657914	0.11489	-0.222687	0.0207012	-4.45124	1.19402	0.25523
0.0146	0.216116	0.350799	-0.13849	-0.0118168	-0.0213046	0.0313751	-0.0531431	-0.0648281	0.292484	0.157481	0.188625	-0.467612	-0.150385	-0.0404716	-0.0362647	0.557779	0.324937	0.079846	0.0271858	-0.00297773	-0.0128006	1.97832	-0.414009	0.172842	0.493239	-1.43839	0.106166	-0.28851	0.0904691	-0.0181263	-4.76446	-0.556916	0.0314557
0.0148	0.133349	-0.325177	0.243648	0.0311545	0.0381843	0.018935	0.0392405	0.0641776	0.308076	0.114079	0.110723	-0.539249	0.310219	0.0259253	-0.0720315	-0.804542	0.0192189	-0.160395	0.0198155	0.028493	0.0364207	2.46981	-1.17213	0.276116	0.700608	-0.142534	0.205572	-0.380942	0.00775296	0.056262	3.04667	0.115139	-0.0682787
0.015	0.105346	0.102283	0.320832	-0.00209927	0.074436	0.0347968	-0.0625971	-0.0452213	-0.0110957	0.0435978	-0.0838277	-0.0880933	-0.130645	0.0977678	-0.0296793	-0.516091	0.45607	-0.0332693	0.0233629	-0.000270998	-0.0116756	-1.21328	0.460613	-0.264676	-0.48871	-0.65215	-0.162421	0.264399	0.0610712	-0.0224245	5.37867	-0.727209	-0.247063
0.0152	0.19845	0.0494599	0.399115	-0.0128311	-0.0738101	0.020398	-0.0178138	0.0653618	-0.241583	0.0629352	0.0124432	0.49797	-0.453133	-0.166828	-0.0727539	0.893141	-0.421622	0.124643	-0.00408075	-0.00983034	0.0196971	-3.22554	1.03668	-0.727628	-1.00632	-0.471072	-0.32091	0.251838	-0.0129931	0.110917	-2.04602	0.775228	0.134859
0.0154	-0.0270404	-0.275886	0.471928	0.00753581	0.0199946	-0.0155951	0.131555	0.0195937	-0.272874	0.0465785	0.0209206	0.417576	0.102411	0.0784147	-0.083915	0.923308	-0.495656	0.110384	0.010267	0.0194798	0.00418217	-0.0297939	0.58125	0.0145263	0.301397	-0.518274	-0.0925534	-0.116404	0.0407056	-0.126498	-4.9064	0.00801679	-0.0325804
0.0156	-0.0628494	0.267175	-0.259116	0.00224126	-0.00654866	-0.0290377	0.120686	-0.0685605	-0.0257479	-0.0389351	-0.0294566	-0.207942	0.25238	-0.121198	-0.104335	-0.259578	0.722061	0.000518351	0.0111033	-0.0358468	0.0790746	2.61586	-1.20334	0.52608	1.11665	-1.36293	0.11067	-0.365644	-0.203537	0.0721157	1.71452	-0.0528348	-0.0640292
0.0158	-0.301689	0.0493312	-1.35356	0.0145294	-0.0394265	-0.00102483	0.0754313	-0.0202997	0.351623	-0.0814259	0.0431618	-0.425978	-0.0401055	-0.0532123	-0.130266	-1.39569	-0.402695	-0.110733	-0.0356357	0.0289657	-0.0384156	1.54874	-0.162779	0.244604	-0.0525766	-0.51928	0.119537	0.299025	0.0849553	-0.0783779	3.21807	-0.173828	-0.101055
0.016	-0.294446	-0.0313892	-0.335411	0.0133737	0.10349	-0.00180841	-0.114552	0.0779889	0.29636	-0.0733638	0.0454571	-0.199877	-0.157492	0.020241	-0.0728992	0.706473	0.809473	0.0168075	-0.0389318	-0.00482356	-0.0469802	-1.43178	0.486433	-0.301909	-1.02196	0.157237	-0.139051	0.177424	0.121016	0.0776801	-1.081	0.325219	-0.0723065
0.0162	0.0841587	-0.125297	1.24561	0.0135911	-0.0220578	-0.00757178	-0.223689	0.026083	-0.139385	-0.144244	-0.158699	0.306218	-0.0556141	0.134906	-0.084531	0.486117	-1.21563	0.0395105	-0.00106663	-0.00322307	0.0473618	-2.13167	0.180706	-0.590688	-0.660278	-0.70346	-0.0771094	0.220697	-0.537032	-0.254514	-1.77553	-0.191755	-0.0602752
0.0164	0.0605747	0.0904534	0.772907	-0.00745318	-0.0182903	0.00260412	0.0661435	-0.095808	-0.233788	-0.11777	-0.0969349	0.625858	0.238594	-0.159674	-0.19102	-0.201428	0.914646	-0.0152082	0.0207817	0.0152651	0.00828667	0.244508	0.181082	-0.148732	0.790142	-0.37304	-0.0297563	-0.343248	0.617752	0.119402	0.624192	0.141054	-7.23186e-05
0.0166	-0.281796	-0.077813	-0.881547	0.0174938	-0.020285	0.00530913	0.260288	-0.0403712	-0.00945401	-0.0784177	0.111244	0.100327	0.160195	0.0842022	-0.1454	-1.44895	-0.126984	0.0608967	-2.1642e-05	-0.0157286	0.00519416	1.88911	-0.627216	0.251547	0.623804	-1.0553	-0.186549	-0.244893	-0.388723	-0.124875	0.77602	-0.0235275	-0.282061
0.0168	-0.0957174	-0.0560915	-0.613971	0.0286572	0.067678	0.00132109	-0.0206946	0.108632	0.109956	-0.140925	0.0546935	-0.531982	-0.371735	-0.0661906	-0.0523018	-0.0867875	0.0838896	-0.0159009	0.0621433	0.0273473	0.0553719	0.680941	-0.39418	0.0549902	-0.209457	-0.370609	-0.309966	0.205512	0.308219	0.0730218	-0.515786	0.0577372	0.0280144
0.017	0.168905	0.343385	0.107072	0.012868	-0.0590902	0.00697869	-0.24354	0.0199251	0.105117	-0.0679866	0.137342	-0.481303	0.0568091	-0.212383	-0.175331	0.923182	0.0469275	0.0549148	0.000777388	-0.0197355	-0.0355515	-1.23428	0.814806	-0.2341	-0.688427	-0.699123	-0.464678	0.185851	-0.332539	-0.126792	-0.373054	0.167332	-0.00351482
0.0172	-0.00171764	-0.305895	0.124727	0.0370552	0.0304617	-0.00673676	-0.0918904	0.0360488	0.0341849	0.0338152	0.0527876	-0.0281959	0.237139	0.14288	-0.122752	-0.630048	-0.905598	-0.0869133	-0.0407597	0.0104164	-0.168054	-1.30907	0.0608119	-0.298239	-0.00123539	-0.603081	-0.143657	-0.0208792	0.134471	0.00148505	-0.263663	-0.215974	-0.021056
0.0174	0.19178	0.0468869	0.26605	0.0226382	-0.0329142	0.00635873	0.0364462	-0.0788082	-0.0741174	0.0524739	-0.134248	0.374778	-0.14487	-0.119606	-0.15182	-0.443484	1.59347	0.0935252	0.11266	0.0763077	0.0118033	0.996779	0.270805	0.0913182	0.712233	-0.556265	-0.0426813	-0.436345	-0.010109	-0.134898	0.566155	0.116101	-0.23094
0.0176	0.266767	0.110585	0.403554	0.0220015	0.0367557	-0.00940238	0.0347908	0.029549	-0.100396	0.13116	-0.0911264	0.364343	-0.271475	0.262136	-0.124378	-0.594251	-1.35055	0.0986369	0.0361157	-0.0974264	0.179403	1.05279	-0.810782	0.084175	0.099637	-0.604034	-0.0817835	-0.124579	0.185899	-0.00650015	0.763402	-0.0174702	-0.10257
0.0178	0.04291	-0.0885202	-0.0956003	0.0143094	-0.0129293	0.0174249	0.0172249	-0.0103381	0.00792944	0.136424	-0.0717937	0.0238785	-0.25371	-0.124302	-0.0896103	1.27118	0.939821	0.0366057	0.0249674	0.0875766	-0.0430068	-0.357	0.404644	-0.305317	-0.71086	-0.225049	-0.419246	0.479162	-0.329341	-0.049106	-0.486515	-0.0772153	-0.163106
0.018	-0.00876428	0.0700494	-0.350747	0.00473802	-0.00107545	0.0223633	0.0871709	-0.0311059	0.135928	0.164598	0.152798	-0.336884	0.144288	0.0563246	-0.178431	0.119387	-0.753164	-0.088655	0.0353843	-0.0397829	0.00797155	-1.17563	0.0810242	-0.39817	-0.593062	-0.180835	-0.475003	0.0893899	0.3793	-0.0366355	-1.09755	0.231562	0.0402647
0.0182	0.105914	0.0352992	-0.0104874	-0.0011722	-0.0184713	0.0235137	0.0972219	-0.0142015	0.104462	0.142201	0.017429	-0.244871	0.0425756	0.0803354	-0.13939	-0.563479	0.286005	0.000259768	-0.112622	-0.00969867	0.0356398	0.139299	0.180609	-0.18305	0.62859	-0.707324	-0.422569	-0.345981	-0.373423	-0.0361807	0.114124	-0.0500439	-0.0993567
0.0184	-0.026262	-0.0787497	0.0602928	-0.00249501	0.0129543	0.0334189	-0.00131087	0.0852438	-0.0207113	0.110838	0.0382048	0.0922418	-0.536082	0.0789759	-0.0359363	-0.0363996	0.54721	0.208523	-0.0568041	0.00422162	-0.0259529	0.696528	-0.340495	-0.0257358	0.867391	-0.962706	-0.340039	0.0507102	0.399312	-0.0189986	1.25866	-0.0608025	-0.0436531
0.0186	-0.026377	0.135894	-0.0838118	0.00254422	0.0159845	0.00291958	0.0226364	0.0642748	-0.159298	0.0430406	-0.021194	0.248918	0.090243	-0.206494	-0.110704	0.0894792	-0.777577	0.14503	0.103459	0.0919871	0.167576	0.531901	0.370424	0.0522179	-0.607023	-0.833001	-0.418481	-0.0112567	-0.347996	-0.091624	0.415403	-0.0451825	-0.162299
0.0188	-0.0960936	-0.194729	0.404784	-0.00250065	0.039218	-0.0177107	0.0940406	-0.0477605	-0.0963816	-0.0161924	-0.0409267	0.160864	0.416557	0.133956	-0.176915	0.556788	0.746439	-0.039585	-0.0895114	-0.159896	0.0405577	-0.68575	-0.368465	-0.217909	-0.407881	0.322829	-0.369213	0.118333	-0.0138634	-0.139856	-1.1781	0.364058	0.132624
0.019	0.124507	-0.0247004	0.623874	-0.00566024	-0.0658553	-0.0276174	0.000739954	-0.122123	0.141945	-0.0680461	-0.0139925	-0.0858353	-0.166346	-0.0608732	-0.0621531	-0.490955	-0.590855	-0.0676035	-0.172553	0.0674623	-0.327875	0.0703129	0.720544	-0.112435	-0.151972	-1.20495	-0.181963	-0.209457	0.257109	0.10196	-0.51047	-0.330846	-0.118821
0.0192	-0.176732	0.275738	-0.477605	0.0123567	0.0789838	-0.0425328	-0.116073	0.0908508	0.193122	-0.132192	-0.00861287	-0.317809	-0.249543	-0.0259779	-0.0762179	-0.54834	0.450815	0.0326313	0.11491	0.00852903	0.116459	0.259822	-1.10511	-0.182462	0.842761	-0.10162	-0.150794	0.300989	-0.202909	-0.0437221	1.63923	0.112166	-0.191291
0.0194	-0.284125	-0.171704	-1.03544	-0.00409814	-0.0438548	-0.0223681	-0.127102	-0.00794277	0.0836519	-0.152776	-0.0271763	-0.0900207	0.207437	0.144089	-0.108917	-0.0319651	0.244746	0.146986	0.134392	0.083554	0.268197	0.456983	0.593362	-0.0823506	0.0633147	-0.900776	-0.253425	-0.111078	0.196803	0.0307574	0.521094	0.015208	-0.155886
0.0196	0.0347083	-0.0912089	0.352929	0.00194581	-0.0328693	0.0148165	-0.0247335	-0.0498671	-0.0301394	-0.0897467	0.113355	0.262415	0.209215	0.113019	-0.107991	-0.0103979	-0.633506	0.15913	-0.100766	-0.0768238	-0.263097	-0.66399	-0.346425	-0.41193	-0.542735	-0.121162	-0.521469	-0.348305	-0.207386	-0.12403	-1.47037	0.0975352	0.174518
0.0198	0.158629	0.272045	0.781533	0.0137236	0.124093	-0.0255432	0.0141731	0.199913	-0.234288	-0.0829933	-0.0192093	0.151385	-0.441771	-0.055352	-0.000399448	0.222862	0.542581	-0.0500933	-0.0208459	0.0977912	-0.19923	-0.263492	0.394374	-0.263711	-0.172823	-0.406422	-0.512611	0.177753	0.138227	0.0849525	-0.470808	-0.0675126	-0.0295911
0.02	-0.0718349	-0.195715	-0.457755	-0.00287904	-0.12941	0.0137954	-0.055989	-0.113043	-0.181645	-0.0725082	-0.00357393	-0.122204	0.0382538	-0.0458762	-0.0331265	-0.740443	-0.799944	-0.0984739	0.136958	-0.13593	0.290438	0.417336	-0.243623	-0.0831223	0.195289	-1.18761	-0.248017	0.39724	-0.132311	-0.0422128	1.40366	-0.0451846	0.0193471
0.0202	-0.130583	-0.0565363	-0.322192	0.0249236	0.111672	-0.0197794	0.0531254	-0.0128261	0.152422	-0.00807509	0.0289027	-0.124751	0.320841	0.0261989	-0.0403714	0.0328811	1.1303	-0.0325013	0.0337401	0.157732	0.0587018	0.421749	0.254465	0.0129206	0.593187	-0.351161	-0.128158	-0.148069	-0.0186367	0.0756873	0.578768	0.0303039	-0.0919591
0.0204	0.256322	0.241848	0.352094	0.00723736	-0.0953212	0.0267985	0.0808654	-0.00816681	0.23525	0.0144187	-0.08212	0.0343352	-0.134083	-0.0703105	-0.0181954	-0.765467	-1.08871	0.149892	-0.04768	-0.0276754	-0.107561	-0.524734	0.257265	-0.186973	-0.129699	-0.633931	-0.0204174	-0.488596	0.163969	-0.0557133	-1.10796	0.0351398	0.0950979
0.0206	-0.0105996	-0.210347	-0.0423699	-0.00307369	0.0416832	0.00554128	-0.0701031	-0.0033619	0.0817441	0.0197793	-0.066712	0.2791	-0.392644	0.127266	0.00775627	0.341867	0.991452	0.0306307	-0.10345	-0.116071	0.00799918	-0.43516	0.366063	-0.212659	-0.566456	-0.325786	-0.161032	0.07845	-0.175989	0.0390908	-0.596634	-0.0862816	0.0329118
0.0208	-0.048392	0.0896765	-0.378157	0.0177446	0.022982	0.030826	-0.0134241	0.0586753	-0.0773125	0.079525	0.0623187	0.205445	-0.0971916	0.0148503	0.0138464	0.372503	-0.449171	0.0604423	0.0812335	0.113445	0.0984156	0.489485	-0.592601	-0.110829	-0.175895	-0.24229	-0.122728	0.572725	-0.0849981	0.133663	0.641984	0.0715626	0.0792599
0.021	0.0533959	0.0439942	0.166234	-0.0081224	-0.0570629	0.0545067	0.134143	0.0290817	-0.213035	0.0612221	0.0919135	-0.139909	0.19342	0.220856	-0.04643	0.0060335	-0.27033	-0.0309274	-0.106736	-0.130571	0.102066	1.39712	-1.08404	0.0971045	0.242255	-0.719373	-0.10237	-0.212093	0.249801	-0.0786328	0.274779	0.213725	0.0659929
0.0212	0.117198	0.00483546	0.303535	0.024479	0.150063	-0.0185222	0.192815	-0.129723	-0.072951	0.0887085	0.0720167	-0.374891	-0.266478	-0.0124703	0.0677024	-0.00457516	0.894009	-0.0309406	0.00164185	0.197835	-0.147555	0.524201	0.847204	-0.10104	0.277324	-0.5396	-0.181258	-0.556942	-0.364583	-0.0540219	-0.26152	-0.265834	0.0491401
0.0214	-0.0278749	-0.0500544	0.0432956	-0.0125613	-0.188981	0.0352969	0.145296	0.0324057	0.209527	0.109706	0.138966	-0.301059	-0.258568	-0.0753083	0.0648636	-0.230003	-1.00834	0.164259	-0.068838	-0.144736	0.0196962	-2.37763	-0.569419	-0.619006	0.0569074	-0.534536	-0.166265	0.27801	0.0750644	0.0398745	0.0444014	0.23471	0.18775
0.0216	-0.0407271	0.0271265	-0.0924641	0.0308666	0.13345	-0.0113425	-0.111725	0.063301	0.186866	0.0907728	-0.127178	-0.0439034	0.224824	-0.229053	0.0297172	1.07435	1.02419	0.00319036	-0.0251284	0.0342849	-0.105668	-0.285809	1.53351	-0.181684	-0.255497	-0.861307	-0.209945	0.587235	0.0216668	0.130637	0.00448598	-0.164601	0.0446189
0.0218	0.00520402	-0.0298678	-0.166599	0.0114098	-0.0283377	-0.0392272	-0.234143	0.0723155	-0.0904539	0.0524838	-0.200252	0.314502	0.332898	0.115402	0.0178413	-0.32223	-1.1641	0.0276117	0.0922111	0.0223517	0.052606	1.12905	-1.14302	0.1572	-0.128203	-0.595858	0.0309538	-0.167475	0.0670546	-0.0540873	0.649823	-0.0819879	0.0237965
0.022	-0.0328259	0.0457289	0.0344049	0.0081405	-0.0287475	0.00657255	-0.060518	-0.0587502	-0.181016	0.00274473	-0.183628	0.490218	-0.364927	-0.00323669	0.117087	-0.497102	1.02498	-0.162017	0.0859757	0.0262761	0.169506	0.88063	0.355575	0.131933	0.30098	-0.330763	0.1618	-0.761529	-0.125292	0.0540584	0.667774	-0.0892192	0.126598
0.0222	0.0139743	-0.0682892	0.266807	0.0360014	0.0646746	-0.0323037	0.103666	0.0189501	-0.0755238	0.0401136	0.106626	0.292131	-0.249597	0.0810033	0.0112686	-0.55011	-0.238818	0.0558112	-0.0410293	0.00981824	-0.132027	-0.667923	-0.830237	-0.220874	-0.0378687	-0.83917	0.0966017	0.231323	0.0871965	-0.0398013	-0.336777	0.151809	0.276606
0.0224	0.00326227	0.0345331	0.225672	0.0270316	-0.0472243	-0.00325246	0.00544982	-0.0801195	0.0783054	0.0174533	0.227557	-0.226935	0.247094	0.00871452	0.0297896	-0.133994	-0.290004	0.0894228	-0.00446847	-0.0183826	-0.0706651	0.1867	1.41619	-0.145241	-0.288551	-0.127533	0.0337896	0.81366	-0.16536	0.0882594	-0.480755	-0.0203337	0.0346587
0.0226	-0.063697	-0.0683778	-0.0819465	0.0218149	0.0358704	-0.012764	-0.124906	0.0378548	0.176612	-0.0875961	0.106213	-0.61976	0.341342	-0.0838771	-0.0254531	0.607129	0.718376	0.0474146	0.0235635	-0.0355086	0.170778	-0.905522	-0.564547	-0.366562	-0.378903	-0.531053	-0.146174	-0.186932	0.0755173	-0.119941	0.554206	-0.242006	0.0853439
0.0228	-0.0616552	0.145663	-0.65363	0.0100119	-0.0676062	0.0287421	-0.154766	0.0260822	0.0706563	-0.157945	-0.0850614	-0.34285	-0.216313	0.095974	0.120904	-0.620407	-1.29977	0.0299836	0.00232011	0.0796807	0.0437024	0.103207	-0.0509242	-0.171581	0.376186	-0.467707	-0.0468059	-0.87925	-0.121433	0.0256419	0.342035	0.163001	0.111823
0.023	-0.141874	-0.046909	-0.445674	0.0382878	0.155071	-0.0374743	-0.0024544	0.0544203	-0.145469	-0.121227	-0.0883621	0.383623	-0.368823	-0.157578	0.105086	-0.430275	1.00936	-0.101164	-0.0663948	0.00105741	-0.0654315	1.5358	-1.00461	0.228647	0.260971	-0.988693	-0.0681251	0.0154063	0.200083	-0.0539109	-0.678412	-0.0204351	0.267412
0.0232	0.0819435	-0.104937	0.805887	-0.006545	-0.181924	0.0149911	0.20996	0.00220739	-0.184489	-0.090709	-0.0661508	0.636693	0.208838	-0.0512115	0.0537072	-0.166596	-0.231781	0.149242	-0.0992983	-0.0459608	-0.0127692	0.620968	0.526557	-0.0261484	-0.0446535	-0.352758	-0.0898118	0.615401	-0.280505	0.0432687	-0.491807	-0.0955802	0.0883296
0.0234	0.21699	0.13904	0.876348	0.0212986	0.131205	0.0180031	0.183596	-0.065605	-6.52025e-05	-0.0671821	0.0344475	0.0708161	0.161296	0.0727105	0.0485344	0.337759	-0.0854123	0.093968	0.0467234	0.0171422	0.0830397	-1.98859	0.572069	-0.371131	-0.139469	-0.530828	-0.0275413	0.286059	0.312145	-0.0426547	0.369444	-0.0834372	0.168972
0.0236	-0.149507	-0.00778867	-0.678728	-0.000723085	-0.0736791	0.0458986	0.00237392	0.0311028	0.145256	-0.0220193	0.220776	-0.624506	-0.393183	0.0241924	0.0441501	0.144109	0.035563	-0.00800381	0.00273985	-0.0222514	0.0829295	-1.03756	-0.81633	-0.199873	-0.142593	-0.784412	0.0282122	-0.60106	-0.294348	-0.155686	0.366182	0.0756022	0.0711886
0.0238	-0.16891	-0.0409973	-1.26162	0.0227367	0.0688459	0.0422062	-0.0967926	-0.0485732	0.186493	0.00202068	0.0124195	-0.546985	-0.286798	0.0172312	0.0594806	-0.690424	-0.196578	-0.0166129	-0.0572549	0.0670883	-0.136564	2.90334	1.47783	0.382857	0.189523	-0.0610225	0.0582945	0.114917	-0.143819	-0.0822966	-0.502906	-0.197193	0.183774
0.024	0.0199381	0.167628	-0.0620301	-0.0119628	-0.0368843	0.0397918	0.0190244	0.0117392	0.100115	0.0503078	-0.0973537	0.161669	0.0891825	0.0183043	0.0222549	0.507384	0.793298	0.00532056	-0.018652	-0.0235642	-0.0604823	-0.393395	-2.02603	-0.231577	-0.0686861	-0.997292	-0.0404396	0.352732	0.14991	0.00129095	-0.345458	0.331101	0.200976
0.0242	0.204281	-0.0825493	0.974797	0.0024192	-0.0059189	0.0125602	0.1328	0.077105	-0.150427	0.0837706	-0.198844	0.803594	0.1272	0.0697705	-0.0243044	0.165563	-1.2674	0.248348	0.0523137	-0.00495316	0.0297918	-1.22931	1.37885	-0.485571	-0.0652145	0.0694349	-0.172828	-0.0144709	-0.1527	-0.111117	0.639477	-0.383422	-0.119235
0.0244	0.23753	-0.0828704	0.494568	-0.00812528	0.0471781	-0.0396127	0.0294557	-0.0285164	-0.245266	0.159688	0.0479902	0.598252	-0.277648	-0.0417511	0.0446285	0.20878	0.799666	-0.0285573	0.0483958	0.00893897	-0.0365667	-0.782204	0.139907	-0.343076	-0.456166	-1.02629	-0.264207	-0.190689	-0.0012508	-0.116892	0.595348	0.00510175	-0.25114
0.0246	-0.0978166	0.137553	-0.309481	-0.0259571	-0.0949229	0.0248887	-0.0615381	-0.0124714	-0.052822	0.143226	0.0660163	-0.256632	-0.152053	0.112596	0.0285937	-0.371971	-0.108618	0.102008	0.0651911	0.0592764	0.00150774	0.981439	-1.11852	-0.0409351	0.677005	0.142452	-0.166698	-0.174199	0.24939	-0.102703	-0.873773	-0.00205746	0.333217
0.0248	0.0778906	-0.0387839	-0.254025	0.00825745	0.115509	-0.0268816	-0.0951213	0.0254486	0.147641	0.076305	0.0930305	-0.886142	0.106757	0.0892189	0.0102152	-0.54867	-0.601658	0.0238311	-0.0479967	-0.0624844	-0.0104186	1.806	-0.127577	0.37706	-0.343503	-1.58349	-0.358343	0.174607	-0.0772401	-0.0652108	-0.177506	0.0717839	0.281798
0.025	0.0863652	-0.101403	0.180262	-0.0237862	-0.0365847	0.0295378	-0.123815	-0.0100259	0.173242	0.0228176	-0.0326942	-0.49687	0.0664953	-0.227173	-0.0274396	0.878574	1.46323	0.015616	0.0667936	0.0774667	0.013436	-0.431218	0.674589	-0.0983116	0.0409813	0.275552	-0.215322	0.0697051	-0.00132903	-0.00643688	1.15924	0.0115801	0.0754185
0.0252	0.0314179	0.192466	-0.376986	-0.00899597	0.0101942	-0.00678121	-0.0601753	-0.0191711	0.0635118	0.028431	-0.0424341	0.487107	0.144394	0.16592	-0.0657628	-0.653695	-1.75014	0.15203	0.0640279	-0.0819947	0.241356	-1.77879	0.184863	-0.461109	0.373436	-0.761408	-0.19344	-0.203711	-0.110697	-0.192873	0.433711	-0.099525	-0.38305
0.0254	-0.100346	-0.0452327	-0.503535	-0.00113829	-0.00551839	-0.0254329	0.0306988	0.0699083	-0.178615	0.0244058	-0.0433373	0.863886	-0.297534	0.0918142	0.0199691	-0.0143261	1.40344	-0.0953742	-0.13079	0.00178871	-0.0637568	0.130161	-0.63407	-0.184678	-0.135454	-1.00941	-0.153688	0.00920952	-0.0281934	-0.0751671	-1.15895	-0.21847	0.0736842
0.0256	0.0421035	-0.120908	0.67423	-0.00529796	-0.00937104	-0.036143	0.0533154	-0.065136	-0.188887	-0.00807912	0.0593895	0.130253	-0.03247	-0.0390121	-0.0708364	-0.587048	-0.8304	-0.0534333	-0.103882	0.0211635	-0.0859301	2.1307	1.1538	0.0873205	0.125572	-0.058813	-0.25119	0.124254	0.0602185	-0.16832	-0.376907	0.0666032	0.0328066
0.0258	0.24376	0.0791677	1.18433	0.0142207	-0.0328639	-0.00241383	0.13935	0.0224596	0.0507999	-0.0299278	0.123518	-0.753472	0.365826	0.067707	-0.119593	0.122792	0.0839239	-0.0393381	0.0510332	-0.00169656	0.230372	-0.719107	-1.93964	-0.345194	-0.0470144	-0.577921	-0.256322	-0.0986345	-0.248588	0.0931623	1.44002	0.161266	0.137872
0.026	-0.141973	-0.108756	-0.314625	0.0214593	0.102358	-0.010199	0.0453057	0.0558344	0.154794	-0.09546	-0.00101354	-0.623691	0.00997941	0.0210901	-0.0464593	0.548702	0.476193	0.160676	-0.0170741	0.0160149	0.0153844	-1.26908	1.30027	-0.411027	0.0234196	-0.512541	-0.419948	-0.262048	0.481266	-0.276362	-0.619274	-0.0513356	-0.167834
0.0262	-0.336911	0.0938174	-1.46356	0.0163417	-0.0598256	0.0260597	-0.104734	-0.0833132	0.114355	-0.0820734	-0.154278	0.28188	-0.339851	-0.0833396	0.00248712	-0.959659	-1.48419	0.166387	-0.145964	-0.0723219	-0.200587	-0.46213	0.520661	-0.288985	0.108108	-0.216566	-0.430252	0.123835	-0.656316	0.0130714	-1.47206	-0.128584	-0.178451
0.0264	-0.217516	0.124975	-0.484096	0.0176831	0.0163901	0.0316452	0.0426302	0.0766967	0.0158474	-0.063356	-0.110885	0.908004	-0.0216488	-0.0948517	-0.0724995	0.437621	2.17835	-0.0636643	0.0690425	0.0710827	-0.0248879	1.33566	-1.97399	0.185981	-0.247764	-0.909346	-0.491667	0.473296	0.308871	-0.21977	0.662636	-0.134804	-0.0717678
0.0266	0.090975	-0.178253	0.90261	0.0148638	-0.0127154	0.0430629	0.0804262	-0.0475835	-0.124907	-0.0491419	-0.0234534	0.576117	0.220371	-0.066106	-0.147496	-0.509122	-1.71282	0.003845	0.0996622	-0.0311288	0.19682	2.08601	0.973089	0.321398	0.203529	0.00939411	-0.394325	-0.249353	-0.0447054	0.087437	1.38604	0.0310216	0.151654
0.0268	0.0174214	0.128224	0.61765	0.0145111	0.0504134	0.0210997	0.0459207	-0.00930453	-0.112093	-0.00307426	0.25658	-0.460116	-0.0866258	0.0599896	-0.109919	0.416722	0.997361	-0.117319	0.0150726	0.0809627	-0.0735972	-1.48869	0.0851002	-0.479839	-0.303357	-1.13962	-0.319113	-0.2532	-0.0829991	-0.149864	0.417449	0.3	-0.364539
0.027	-0.137948	-0.0842628	-0.305544	0.00929318	-0.0378886	0.0263052	0.0605118	0.0117813	0.0550521	-0.00542798	0.185539	-1.07159	-0.294287	0.0351911	-0.0629469	0.0817633	-0.190524	0.0546762	-0.0103217	-0.00953353	-0.154401	-1.74048	0.192836	-0.539528	0.219455	0.211638	-0.23405	0.0231141	0.0788767	0.0283197	-2.38378	-0.221592	-0.151466
0.0272	-0.068446	-0.0268552	-0.457516	0.0166544	-0.00385167	0.00163469	-0.00880453	-0.00747025	0.152641	-0.0389646	-0.0595352	-0.500642	-0.0421991	0.163044	-0.0943524	-0.339086	-0.795221	-0.0226403	0.00757511	-0.0238558	0.0184423	0.499218	0.277666	-0.181386	-0.100183	-1.18502	-0.341915	0.433772	-0.0945443	-0.141666	-0.564584	-0.159373	-0.100984
0.0274	0.0346527	0.154094	-0.198973	0.00641154	-0.0156099	0.00312103	-0.125743	0.105459	0.0170902	-0.0116218	-0.37996	0.717302	0.121291	-0.186508	-0.088316	0.686051	1.10158	-0.0045048	0.00332288	-0.0284683	0.0485898	2.00458	-0.391309	0.0800718	-0.142801	-0.442401	-0.259085	0.0857151	0.11821	0.0784868	4.01531	-0.544727	0.0833436
0.0276	0.00967427	-0.132588	0.0082406	0.000335567	0.00107994	0.00555533	-0.172553	-0.0839384	-0.110224	-0.0143168	-0.162605	1.2797	-0.212842	0.228316	-0.070199	-0.265153	-1.24029	0.151755	0.007621	0.0434022	0.0612972	0.192601	-0.800173	-0.0514435	0.478088	0.0497812	-0.353994	-0.624902	-0.131727	-0.132684	0.45236	0.997832	-0.164793
0.0278	0.145013	-0.00570555	0.154942	0.00698882	0.0647332	0.0014957	-0.00460209	0.0655935	-0.0854763	0.0972801	0.204868	0.355103	-0.300114	-0.131161	-0.0824843	0.235332	1.03464	-0.0696152	0.036567	0.050757	0.138467	-1.9765	0.579183	-0.472738	-0.143472	-1.14589	-0.363761	-0.0952764	0.0715865	0.0193494	-4.06543	-0.28296	-0.0407853
0.028	0.0912688	0.137816	0.18535	-0.00701098	-0.0484809	0.00864319	0.0887115	-0.0938734	0.0313357	0.0761478	0.370112	-0.985574	0.0311525	0.0801029	-0.0876099	-0.523461	-0.393941	0.0363134	-0.0893275	-0.0761086	-0.0143056	-0.395797	0.878097	-0.209114	0.138362	0.314169	-0.387326	0.559321	-0.00901425	-0.110069	-1.1491	-0.199491	-0.266596
0.0282	0.178339	-0.162925	0.188328	-0.000842223	0.00978309	0.0151755	0.00324531	0.0895743	0.0849884	0.0496046	0.214032	-1.35189	0.189435	0.00777925	-0.101964	-0.441148	0.329447	-0.16545	-0.0670403	-0.00664011	-0.124842	1.16007	-1.54598	0.14615	-0.425738	-1.30446	-0.289163	0.23522	-0.0277718	0.0681758	4.13679	-0.0163427	-0.0731195
0.0284	0.0631017	0.117402	0.0583066	-0.00696901	-0.000229727	0.0238003	-0.137418	-0.000622938	0.0220634	-0.0220856	-0.272594	-0.173689	-0.118575	0.199236	-0.103718	0.195711	0.157362	-0.0208498	0.0355424	-0.0262716	0.134908	1.76319	0.377999	0.159141	0.313374	0.0415162	-0.104716	-0.650951	0.0164008	-9.98705e-05	1.18005	0.0235191	0.0570513
0.0286	0.0540209	-0.0461741	-0.269936	-0.00762045	0.00909426	0.0305135	-0.0412327	-0.00804094	-0.0600268	0.0299823	-0.398495	1.34972	-0.195694	-0.161265	-0.0906001	-0.425377	-0.827537	-0.0691152	0.0507347	0.0743935	0.0911038	-0.546363	0.213482	-0.292656	-0.0759259	-1.1338	-0.0863587	-0.404665	0.120266	-0.0470812	-4.01951	0.0615745	0.019931
0.0288	-0.0452345	0.0523677	-0.27272	0.00415664	0.0415722	0.000326235	0.221004	0.0211639	-0.0520733	0.0457099	-0.180157	1.56112	0.510828	0.024601	-0.2359	-0.0533081	0.855572	-0.143374	-0.0393156	0.0196272	-0.154015	-2.11018	0.116677	-0.598135	0.0614047	-0.0406431	-0.099421	0.483599	-0.368834	0.0591691	-0.434295	-0.0181338	-0.287201
0.029	0.0357469	0.0361541	0.0243953	-0.0194339	-0.0763655	0.0232882	0.181307	-0.07561	0.016299	0.115106	0.343132	-0.218184	-0.0720704	0.154986	0.0371324	-0.376062	-0.867672	0.119654	-0.037922	-0.0402539	-0.148587	-0.0491932	0.491534	-0.207	-0.262947	-0.603313	-0.209289	0.538858	0.427462	-0.0250927	2.75528	-0.14623	0.088517
0.0292	0.0194647	-0.0180365	0.442089	0.00730293	0.0809507	-0.0286141	0.0066986	0.0543878	0.0656893	-0.0016545	0.271712	-1.77293	-0.281297	-0.226097	-0.0316469	0.40307	0.644489	-0.0333022	0.10712	-0.0362404	0.0961447	1.93118	-1.14747	0.218271	-0.210147	-0.736164	-0.255779	-0.547587	-0.158967	0.0476361	0.794514	0.14654	-0.0657863
0.0294	0.0129277	-0.0692444	0.259975	-0.024669	-0.0591509	0.00919739	-0.0568229	0.00446254	0.0535083	-0.0555669	0.104191	-1.27223	0.074884	0.15763	-0.0789434	0.00221945	-0.538209	0.14684	0.0857091	0.0611573	0.102903	1.65087	-0.135541	0.291096	0.350871	-0.0122004	-0.140043	-0.468225	-0.115475	-0.0800524	-1.56063	-0.0401851	-0.169036
0.0296	-0.102631	0.150116	-0.422303	0.00578789	0.0560387	0.00200565	-0.0460819	-0.0494835	0.00364978	0.0182964	-0.167461	0.678273	0.24002	0.032125	-0.185889	-0.122201	0.448522	-0.0647146	-0.0688941	-0.000260841	-0.165018	-1.81616	-0.145909	-0.323252	-0.0371657	-0.882547	-0.153377	0.598877	-0.0551011	0.0915278	-1.42935	0.217991	0.16838
0.0298	-0.153571	-0.0222402	-0.697084	-0.0113382	-0.0239359	0.0175562	0.0844717	0.0864726	-0.0364322	0.0139293	-0.255584	1.81856	-0.136625	-0.0338874	-0.106728	0.15503	0.172128	-0.0213327	-0.0488793	0.0397486	-0.115744	-1.81327	1.45542	-0.455337	-0.23878	-0.485196	-0.151279	0.67313	0.0808916	0.000665339	0.951209	-0.515244	0.0566064
0.03	-0.0341761	-0.0987249	0.0634749	0.00167076	0.0293941	0.023421	0.100742	-0.0154896	-0.0703636	0.000492734	-0.10423	0.840071	-0.0836093	-0.179589	-0.0169486	-0.0277869	-0.593977	0.036996	0.0677043	-0.0888241	0.197517	0.67974	-0.531181	-0.00954684	0.0869522	-0.302912	0.0981212	-0.68412	0.0410181	0.090191	2.30299	0.00903741	0.0245937
0.0302	0.101408	0.0985437	0.618763	-0.0179334	-0.0429404	0.0161181	-0.0845894	-0.000336011	-0.0744167	-0.0338338	0.20025	-1.05016	0.15136	-0.00601476	0.0220164	0.220265	0.73507	-0.133263	0.0324371	0.0504657	0.120799	2.01381	-0.907814	0.208493	-0.219086	-1.21534	-0.00476786	-0.744516	-0.0705925	-0.0247404	-0.229441	0.335366	-0.143357
0.0304	0.0495624	0.0461652	-0.0389521	0.00124467	0.0569656	0.0146787	-0.122078	-0.0462412	0.0525766	-0.11872	0.207258	-1.56743	0.0414517	-0.00583345	-0.00569597	-0.150779	-0.95851	0.0987915	-0.0848703	0.0270932	-0.0811121	0.397925	0.389226	-0.0650219	0.442827	0.17671	0.0757669	0.631065	0.0925273	0.118704	-4.2583	-0.101946	0.146064
0.0306	-0.119553	-0.153796	-0.446473	0.00287987	-0.0433807	0.000619779	-0.0237402	0.0495085	0.156468	-0.0515783	0.0155213	-0.249373	-0.237739	0.095071	-0.00961452	0.286211	0.422552	0.0353698	-0.0742586	-0.080042	-0.0788034	-1.75496	-0.0346088	-0.476002	0.0010695	-1.32222	-0.0682686	0.646931	-0.0150551	-0.0476091	0.0885687	-0.191489	0.0218127
0.0308	0.0709716	0.128993	0.0363394	0.00111542	0.0202367	0.0132523	-0.0323793	0.0145208	0.0290539	-0.0415824	-0.23924	1.41794	0.0603554	-0.158418	-0.0248135	0.250303	0.144171	0.249398	0.0890418	0.0499457	0.15303	-0.678489	0.678226	-0.256012	-0.167424	-0.0558231	-0.16545	-0.67748	-0.0271165	0.182375	5.15602	-0.265916	0.130484
0.031	0.0692423	0.0166296	0.167732	0.0266663	0.0873473	-0.0210328	-0.0633789	-0.00311433	-0.115853	-0.0148703	-0.129013	1.34901	0.308003	0.0136295	-0.093495	-0.512873	-0.429424	0.172445	-0.0205799	-0.120754	0.164144	0.894008	-1.02455	0.114276	-0.417584	-0.192357	-0.235798	-0.733613	0.142514	-0.069623	-0.384577	0.504846	0.134593
0.0312	0.0223254	-0.191067	0.00996978	-0.00563694	-0.108344	0.0279405	-0.0315819	-0.0299209	-0.0728677	-0.0179967	0.0933955	-0.305162	0.0766415	-0.0158675	0.00243447	-0.141899	0.966675	-0.0900438	0.103616	0.31582	-0.12054	2.09303	-0.364104	0.371888	0.124043	-0.709545	-0.17126	0.6914	-0.219369	0.0622775	-4.37526	-0.260777	0.0618484
0.0314	0.0308516	0.179578	0.294418	0.0326942	0.1619	-0.0511035	0.0871332	0.0320573	0.0451912	-0.0283686	0.217222	-1.45368	-0.305673	0.146208	0.0800327	-0.533132	-0.956167	0.0149574	-0.0591514	-0.262916	0.0135543	0.201604	0.332226	-0.0433067	0.357951	-0.76847	0.0930446	0.629087	0.164097	-0.124702	0.141469	0.291639	0.0290076
0.0316	0.0612059	-0.148671	0.488472	-0.0368957	-0.27279	0.0763223	0.125128	-0.0266919	0.125111	0.061799	0.224561	-1.04148	-0.0422837	-0.141328	0.0150756	0.313602	0.665327	-0.126529	-0.0950335	0.0575242	-0.255919	-2.66626	0.235034	-0.549925	-0.313072	-0.533896	-0.0447466	-0.533603	0.0408813	0.176161	4.02789	-0.557648	0.238076
0.0318	-0.0170873	0.042613	-0.254564	0.0380203	0.253291	-0.0122534	0.0242438	0.018296	0.0742375	0.0754574	-0.203377	0.466157	0.361505	2.18573e-05	-0.00139435	-0.132277	-0.596739	0.0638578	0.17387	-0.0160076	0.147075	-0.911144	0.98779	-0.402542	-0.407624	-0.343292	-0.153215	-0.552778	-0.0949925	0.10711	1.01925	0.046028	-0.104116
0.032	-0.169655	0.212859	-1.05731	-0.0149817	-0.164837	0.0718069	-0.0451994	0.038837	-0.084621	0.14178	-0.164805	1.41097	0.0746767	-0.0152453	0.0421409	-0.309261	-0.17258	0.0810458	0.105413	0.129216	0.242194	1.83317	-1.00069	0.172511	0.145511	-0.955003	-0.0722388	0.340637	0.00314104	0.0703235	-3.1457	0.283056	0.104401
0.0322	-0.197671	-0.227713	-0.201473	0.035245	0.222776	-0.0174427	0.0400904	-0.0224384	-0.109549	0.126108	-0.200358	0.742834	-0.125748	0.111465	0.0270111	0.308676	0.694862	0.164872	-0.165585	-0.0554531	-0.342712	2.06419	-0.596647	0.235448	0.687303	-0.341805	-0.157344	0.500889	-0.00291435	-0.0781815	-2.44637	-0.0605818	0.17533
0.0324	0.195795	0.136599	0.915684	-0.0164326	-0.144605	-0.0306489	0.152854	-0.00515572	0.033978	0.0693484	0.0620841	-0.597738	-0.165428	0.0037118	0.0665624	-0.253317	-0.875303	0.116166	-0.024608	0.00175618	-0.1224	-1.13126	-0.180539	-0.29363	-0.309782	-0.806725	-0.295709	-0.152532	0.0410057	-0.0729531	2.91331	-0.230852	0.0489155
0.0326	0.0621735	0.007967	0.297601	0.0163689	0.133517	-0.0596576	0.0488775	0.0151159	0.0935088	0.0633122	0.271224	-1.04018	0.264559	-0.158248	0.0464081	0.0104049	0.791809	-0.0632535	0.20551	-0.0791667	0.450018	-1.5655	1.14251	-0.395118	-0.490535	0.028455	-0.433434	-0.453046	-0.0339467	-0.0188978	3.43359	-0.0826142	0.0805256
0.0328	-0.162944	-0.231832	-0.468097	-0.0287726	-0.156729	-0.0106452	-0.1857	-0.0430838	0.0610783	0.0282905	0.217326	-0.372355	0.213933	0.193101	0.0406505	-0.351956	-0.552716	-0.0300283	-0.0789541	0.0951961	-0.0572617	-0.199509	-0.224637	-0.0946085	-0.063331	-0.32073	-0.271133	0.0209771	-0.0236843	0.0852808	-3.34293	0.281241	0.26327
0.033	0.011476	0.241921	-0.255295	0.0244139	0.133448	0.0187263	-0.127357	0.0202826	0.0232537	-0.0539214	-0.170647	0.537408	-0.24533	-0.24057	0.0738434	0.397222	0.268898	-0.159596	-0.133486	0.0311417	-0.398892	1.39032	-0.742131	0.228307	0.189911	-1.01456	-0.170056	0.492304	0.0580056	0.00156022	-3.81741	-0.203551	0.100174
0.0332	0.0143877	-0.0104747	-0.196652	-0.0171916	-0.138319	0.089169	0.0694178	0.0380977	-0.036685	-0.114164	-0.245435	0.8548	-0.0723268	0.212963	0.0165136	0.299394	-0.119378	-0.0563388	-0.0409174	-0.106825	0.132202	1.88124	-0.205411	0.195746	0.174711	-0.296957	-0.185533	-0.0662911	0.0791775	-0.0850605	3.31906	-0.0910581	-0.0682582
0.0334	-0.0216256	-0.0803793	-0.0530642	0.00772659	0.123223	0.0809643	0.043935	0.00699157	-0.0786599	-0.120544	-0.0783893	0.19729	0.153881	-0.301423	0.0356655	-0.386402	-0.263289	-0.0936359	0.230276	0.102336	0.247274	-0.260639	0.470858	-0.211969	-0.0467909	-0.743523	-0.244471	-0.471196	0.0154551	-0.0349447	2.88072	0.00720982	0.0668415
0.0336	0.122693	-0.0235418	0.586909	0.00643147	0.0215415	-0.00300446	-0.116109	-0.00420501	-0.0422395	-0.152625	0.122921	-0.631487	0.0434038	0.10161	0.0899564	0.328395	0.260061	0.0701456	-0.0224218	-0.0703582	0.0225741	-3.12142	-0.0627173	-0.741647	0.0289339	-0.83977	-0.396872	-0.0852087	-0.0284275	-0.0741433	-3.3167	-0.0919973	0.150313
0.0338	0.0741025	0.170817	0.436306	-0.00975102	-0.0799012	-0.000587887	-0.132707	-0.00356172	0.0680505	-0.119716	0.164246	-0.70027	-0.0393594	-0.149027	0.0809765	0.798958	-0.279804	0.230415	-0.0997003	0.0519802	-0.27305	-0.696844	1.28633	-0.430218	0.292202	-0.206465	-0.377455	0.237808	0.0533708	-0.00254618	-0.314043	0.100607	-0.0125356
0.034	-0.0816192	-0.189328	-0.47824	0.00968514	0.0210559	-0.0925303	0.042652	0.000622298	0.13631	-0.0519931	0.134935	-0.106949	-0.0762472	0.156978	0.0153441	0.216359	0.229959	0.00364495	0.0581448	-0.0133934	0.0899597	2.95864	-1.61051	0.51886	-0.388093	-0.960344	-0.518408	0.295117	-0.0408335	-0.228567	2.07307	-0.0401929	0.0984507
0.0342	-0.104166	0.114047	-0.459388	-0.0258858	-0.146263	0.033602	0.127476	-0.0172752	0.0805505	-0.0170685	-0.0569058	0.474839	-0.114177	0.0807735	0.124916	-0.645851	-0.0432501	-0.180716	0.174462	0.0219612	0.262038	2.82417	-1.19476	0.530477	-0.26269	0.250627	-0.517188	-0.28049	-0.166609	-0.0727868	-0.846757	-0.0523368	0.0397671
0.0344	0.0385178	-0.0505159	0.305675	0.00190559	0.132259	0.0275973	0.0502076	0.0521485	-0.0755471	0.0584534	-0.127473	0.617967	-0.00211254	-0.13862	0.0200142	-0.580378	0.237066	-0.240816	-0.132106	-0.0823406	-0.145779	-1.85058	1.47818	-0.343224	-0.0950022	-0.548713	-0.420841	-0.369081	-0.0377168	-0.12809	0.443699	0.0586297	-0.37333
0.0346	0.0523255	-0.0448161	0.310477	-0.0262479	-0.0918462	0.123961	-0.0278329	-0.0338308	-0.108	0.126975	-0.00951009	0.0615723	0.27751	-0.0492892	-0.0209762	-0.135154	-0.399499	-0.0494148	-0.0524234	0.0917111	-0.207092	-4.10132	0.673353	-0.83888	0.262219	-0.611685	-0.248578	0.33161	0.240112	-0.0998658	0.48953	0.25038	0.290709
0.0348	-0.067962	0.208603	-0.198829	-0.0110066	0.199693	0.0414088	0.0410344	0.0204002	0.00181718	0.0925842	-0.0376175	-0.462109	0.0285904	0.0536821	0.00469818	0.215673	0.397962	0.16408	0.111368	-0.0432882	0.316642	0.591363	-0.0132514	-0.0835322	0.218362	-0.651542	-0.221463	0.194212	0.0993164	-0.151415	-2.52426	-0.592942	0.0784396
0.035	0.0781304	-0.462439	0.404743	-0.0343006	-0.160584	0.0296294	0.122763	0.00768767	0.127317	0.123265	0.0638418	-0.335439	-0.193086	0.0340933	0.102803	-0.533133	-0.622584	-0.0374002	-0.00519706	0.0427899	0.0135277	4.44462	-1.64443	0.646872	-0.24349	-0.713458	-0.356183	-0.480237	-0.0114117	-0.0944198	2.03998	0.187215	-0.293948
0.0352	0.147066	0.504598	0.389623	0.0019369	0.216489	-0.107354	0.0277217	-0.0345971	0.119019	0.125209	-0.00377199	0.113537	0.0684058	0.112641	0.00711044	-0.340666	0.745406	0.0910671	-0.0838767	-0.00877403	-0.218237	1.92939	-0.199941	0.181514	0.135565	-0.436594	-0.365917	-0.269179	0.0418928	-0.0774153	3.30242	0.15455	-0.0918428
0.0354	-0.061001	-0.165207	-0.839474	-0.0411195	-0.253307	-0.0474926	-0.11117	0.00883492	-0.0134761	0.095412	-0.0319958	0.321891	-0.0668649	-0.0183734	0.0130721	-0.641011	-0.421382	-0.0408973	0.0107023	-0.0503331	0.0958186	-4.05897	1.02527	-0.823408	0.04622	-0.884395	-0.46763	0.7011	-0.00678914	-0.19312	-5.84752	0.125006	0.188077
0.0356	-0.145106	-0.164996	-0.484541	0.0300638	0.219317	-0.084995	-0.0744861	-0.0239467	-0.0908159	0.0802139	0.0530054	0.144795	-0.025711	0.156198	-0.000687658	0.479148	0.249012	0.187443	0.0640479	0.0486172	0.096792	-3.38393	1.52094	-0.790167	-0.14865	-0.0937821	-0.398077	0.300037	-0.0235773	-0.196458	-2.3044	-0.137972	-0.243133
0.0358	0.317409	0.490515	0.311844	0.000380886	-0.132534	0.0333708	0.0723923	0.0641382	-0.0478673	0.0455005	0.0592159	-0.234063	-0.0878425	-0.268221	0.0611619	0.347488	-0.490008	0.0469113	-0.0286506	0.0289519	-0.0791532	2.27302	-0.85562	0.42068	-0.262834	-0.611166	-0.421408	-0.864082	0.0909288	-0.181191	7.22438	-0.397236	-0.0275745
0.036	-0.0229726	-0.406884	0.319522	0.0230049	0.100596	0.031175	0.0891786	-0.000278522	0.0128579	-0.0457479	0.00392795	-0.337144	0.292862	-0.130917	-0.0877029	-0.162465	0.230346	0.00349301	-0.0093524	0.0367057	-0.0740879	4.29671	-1.42127	0.886014	0.115987	-0.054547	-0.187726	-0.173051	0.0669002	-0.105754	0.628338	0.353195	-0.00843858
0.0362	0.139573	0.0425547	0.175708	-0.0163982	-0.0590157	0.0433398	-0.0792459	0.00182906	0.0133183	-0.0863712	-0.130039	0.00735694	0.0120601	0.0781914	0.0012996	-0.347481	0.127649	0.0882318	0.00279189	-0.0568722	0.0300671	-0.364702	-0.398186	-0.109731	-0.00879387	-1.09788	-0.125497	0.695745	-0.0417464	-0.104647	-6.1356	0.0454533	-0.0302823
0.0364	0.0345578	0.2498	-0.10281	-0.0174807	-0.114143	0.0695209	-0.169544	-0.0311586	0.0792114	-0.121731	-0.0657982	0.415629	-0.417089	-0.034994	-0.000708794	0.035394	-0.31681	0.166354	0.0444319	0.0153916	0.0210772	-3.10017	1.68806	-0.634994	0.189816	-0.230224	-0.0854061	0.151609	0.0642821	-0.0791925	0.282112	-0.0757488	-0.263605
0.0366	-0.0753458	-0.275119	-0.498105	0.0186634	0.0549219	0.0304587	-0.0502347	-0.00886949	0.0926141	-0.128228	-0.0156615	0.500973	-0.106931	-0.0889394	-0.0343481	0.682679	0.483923	0.367348	0.0193453	0.012548	0.0214841	-0.894629	-0.0666486	-0.456663	-0.279938	-0.903716	-0.180361	-0.213408	-0.544409	-0.474783	4.19496	-0.0266662	0.0622452
0.0368	-0.163483	0.162917	-0.17624	0.0351962	-0.00871436	0.0314778	0.125255	0.0731086	-0.00489528	-0.0590195	0.217738	-0.0273436	0.199526	0.0309644	-0.0480388	0.0867958	-0.434825	0.0915215	0.00888554	0.0352266	0.0491004	2.21263	-0.811999	0.336997	-0.07414	-0.590602	-0.274211	-0.390683	0.394286	0.0872379	0.764984	-0.49999	-0.520782
0.037	0.0339139	0.0455618	0.204299	0.0305112	0.0832728	-0.0156748	0.152969	-0.0951837	-0.0221933	-0.1306	0.0811806	-0.749359	-0.110676	0.0834031	-0.0451818	0.212946	0.330992	0.0905033	0.0203232	0.0189895	-0.0108676	1.58795	-0.122565	0.165126	0.0231843	-0.360826	-0.209799	0.176671	0.0842434	-0.18799	-2.09678	1.41603	-0.0574122
0.0372	-0.157792	-0.273278	0.477343	0.0130788	-0.0540678	-0.0368501	0.0113582	0.122008	-0.076826	-0.204561	-0.0838419	-0.530459	-0.188535	-0.0932592	-0.049926	-0.161383	-0.187727	-0.00691294	-0.0132192	-0.0690899	-0.0607612	-1.03493	0.423719	-0.213143	0.0591757	-0.786614	-0.226235	0.163958	0.34927	-0.0951293	-3.75434	-1.16558	0.205435
0.0374	-0.0160805	0.192262	0.275974	0.00425191	0.0487362	-0.0432329	-0.175702	0.055957	-0.0983782	0.056915	0.108098	0.366142	0.23695	0.160659	-0.0866166	-0.399835	-0.193739	0.0444324	-0.05552	-0.0477223	-0.002543	-1.63149	0.231644	-0.271568	-0.0470739	-0.133178	-0.120696	-0.856048	-0.121589	-0.105154	0.81882	0.0110434	-0.342428
0.0376	-0.194541	-0.0651334	-0.152281	-0.00771422	-0.0645969	0.00457207	-0.136436	-0.0998174	0.0509591	0.063833	-0.0992637	0.748816	-0.0909544	-0.0741825	-0.0176213	-0.0712313	0.446386	0.193039	0.0839828	0.105293	0.0835268	0.228872	0.262608	0.0401517	-0.474126	-0.624332	-0.0770646	0.182181	0.00159236	-0.00382848	8.81835	0.136632	-0.283392
0.0378	-0.146231	-0.1979	-0.138796	0.0140451	0.116609	0.0228538	0.0535695	0.0306113	0.146012	0.0632301	-0.258319	0.0754587	-0.0266662	-0.0610743	-0.133646	-0.373671	-0.444287	0.125788	0.0355837	0.00882886	0.101802	1.37935	-0.602617	0.287997	0.0755452	-0.475617	-0.0255932	0.872939	-0.175645	-0.271778	-3.78076	0.419411	0.199019
0.038	-0.000542571	0.338044	-0.193514	0.00239366	-0.0111915	0.0512253	0.0705592	-0.104462	0.102291	0.0424971	-0.0737696	-0.361551	0.196914	0.0185851	-0.0508128	0.171062	0.318758	0.0835823	-0.102303	-0.0358471	-0.132034	0.63742	-0.230064	0.0338958	0.156502	-0.750283	0.0835262	0.076687	-0.0326081	-0.071042	-10.5134	-0.161207	-0.225988
0.0382	-0.0946513	-0.207751	-0.105941	0.0178984	0.0444317	0.0125776	0.0320375	0.0610863	0.0125625	0.138725	0.314784	-0.209082	0.234709	0.0340904	-0.130195	-0.222721	-0.145812	-0.0452334	0.00477525	-0.0138347	-0.0452101	-0.825685	0.273061	-0.258374	0.0691371	-0.883444	-0.092834	-0.899183	0.109451	-0.0980127	6.6835	-0.149911	-0.314472
0.0384	0.144829	-0.112758	0.61457	0.021039	0.0019173	-0.0427465	0.0252482	0.057745	-0.106342	0.174551	0.112276	0.0273523	-0.313042	0.164751	-0.0039961	-0.751521	-0.0619617	0.0625407	0.0263045	-0.0402457	0.14139	-0.639865	0.419239	-0.282639	-0.101048	-0.202696	-0.087867	-0.184953	0.128179	0.0289783	7.648	-0.495968	-0.199737
0.0386	0.233479	0.371881	0.406588	-0.00845051	-0.0973246	-0.03039	0.037548	-0.0537403	-0.108551	0.0950605	-0.00509549	0.0481717	-0.24057	-0.200245	-0.0818298	-0.320448	0.79057	0.0598065	-0.0336492	0.0843635	-0.0299226	0.264383	-0.110053	-0.0366784	-0.382723	-0.7636	-0.270904	0.59492	-0.0417372	-0.00563861	-6.2099	1.20007	0.0988216
0.0388	0.0594563	-0.393146	-0.395012	-0.00527762	0.0418878	-0.0249056	0.154719	0.00437394	0.0645705	0.061059	-0.0598001	-0.0574344	0.20848	-0.0198907	-0.0862932	0.00154951	-1.23018	-0.147294	-0.000871056	0.0368759	-0.0341121	0.623763	-0.296193	0.0762945	-0.0205292	-0.498996	-0.172247	0.0735645	0.0574121	-0.0824664	-3.93865	-1.11485	-0.0774796
0.039	-0.0792782	0.245867	-0.680747	-0.0132453	-0.0836888	0.0676591	0.165669	-0.0288911	0.176916	-0.00768851	-0.103269	0.0268841	0.0423353	-0.00149263	-0.206723	1.16114	0.776276	-0.0803748	0.0235591	0.0364687	0.0177072	0.331993	0.367967	0.105072	0.24414	-0.299857	-0.0218538	-0.515772	0.211664	-0.155283	4.02736	0.888254	-0.0127533
0.0392	0.225482	0.249293	-0.549346	0.00923639	0.109582	0.0698412	-0.0198282	0.0333414	0.0834599	0.00500122	-0.139851	0.27855	-0.518343	-0.0214163	-0.0517182	-0.405577	-0.739835	-0.117815	-0.0612772	-0.231615	-0.0842881	-0.481966	-0.380415	-0.018942	0.0284564	-0.783452	-0.062002	0.0689126	-0.505227	-0.302873	2.82059	-0.752625	-0.148164
0.0394	0.0236445	-0.399751	0.54825	0.00248251	-0.00700748	0.0587116	-0.147362	-0.0135026	-0.0698461	0.0164038	0.139801	0.0548899	-0.0998911	-0.0249929	-0.0283253	-0.375449	0.685376	0.054147	0.127774	0.167829	0.0405679	0.0057963	0.211537	-0.0496497	-0.2924	-0.429974	-0.0552774	0.128054	0.290886	0.193858	-2.6183	0.474127	-0.455192
0.0396	0.320629	0.155356	1.13953	-0.00275189	0.0150138	-0.00481274	-0.0854809	0.0253598	-0.123199	-0.0961822	0.0268332	-0.344685	0.308778	-0.217415	-0.0593675	0.304883	0.175457	-0.0633002	0.0418308	-0.0558142	0.241705	0.560785	-0.0149834	0.0294381	-0.150438	-0.598739	-0.106592	0.0690538	-0.110891	0.0236188	-1.22561	0.73656	0.208455
0.0398	-0.0058373	0.225627	-0.261625	-0.0329689	-0.0631518	-0.0490722	0.0264511	0.0305311	-0.0475156	-0.0649061	0.0825206	-0.160103	0.287021	0.101819	-0.114979	0.622187	-0.651506	-0.0633001	0.00908963	0.193931	-0.140329	0.179	-0.463326	-0.130571	-0.0222797	-0.537296	-0.191384	0.129768	0.238477	-0.0025518	-1.43337	-1.654	0.0362683
0.04	-0.254166	-0.440769	-1.22595	-0.0164659	0.0188108	-0.0561178	-0.0352601	0.0328664	0.0350776	-0.0164345	0.0851986	0.104648	-0.518682	0.123533	-0.0209166	0.67564	0.784485	-0.10968	0.000720279	-0.155481	-0.0540906	-0.181594	0.646508	-0.0973575	-0.0476457	-0.843778	-0.299404	-0.214573	-0.0878027	-0.102557	1.93405	0.928819	-0.344404
0.0402	-0.163138	0.461333	-0.219708	-0.0370188	-0.0396531	-0.00108355	-0.266445	0.0470151	0.0109307	-0.0443697	-0.117615	0.0545792	-0.180254	0.0582823	-0.173503	-0.994665	-1.06109	-0.146077	-0.18831	-0.171625	-0.0576618	-0.370333	-0.0713383	-0.209437	0.273586	-0.462356	-0.285114	-0.166072	0.139385	-0.0197367	5.53833	-0.121319	0.00926906
0.0404	0.0860027	-0.138355	0.638905	0.00611915	0.09145	0.0353402	-0.262907	-0.06077	-0.00546875	-0.0540499	-0.00661479	0.138829	0.445182	0.032393	-0.169768	-0.0247267	1.43293	-0.0937589	0.245571	0.379767	0.189264	0.00309404	-0.0491777	-0.0194288	0.0251364	-0.604075	-0.242741	-0.168042	0.123313	-0.0840219	-6.99708	0.0615479	0.233647
0.0406	-0.136462	-0.295913	0.807613	0.0039739	0.032687	-0.000555918	0.0956613	-0.0151012	0.0602917	-0.0082277	-0.0651966	0.177392	0.0884327	0.148108	-0.137664	-0.488981	-1.11655	-0.186433	-0.0574817	-0.313596	0.304409	0.570138	0.395115	0.115221	-0.0270871	-0.366127	-0.211727	0.381722	-0.0365733	0.0587115	-3.72454	0.53032	-0.0104369
0.0408	0.0694867	0.119937	0.378231	-0.00370288	-0.034241	-0.00821934	0.308837	-0.00865073	0.0615576	-0.0197016	0.0494643	-0.0585702	-0.367177	-0.212006	0.0669763	0.299173	0.670023	-0.113235	-0.151987	0.265765	-0.462996	0.020548	-0.589079	-0.00557088	-0.40261	-0.521413	-0.270249	0.149701	-0.0273448	-0.0282283	8.37864	-0.960792	-0.153249
0.041	-0.197639	0.194612	-0.67803	0.0338127	0.0186625	-0.0512029	0.156323	0.0359355	-0.0475908	-0.0203171	-0.0167929	-0.0577887	0.21961	-0.0483425	-0.0525342	-0.479249	-0.257585	-0.170571	-0.0819844	-0.262809	0.0459975	0.139215	0.36465	0.0414404	-0.186811	-0.466863	-0.198349	-0.490538	0.0905072	0.175584	-0.967921	0.516899	0.0370025
0.0412	-0.207562	-0.504033	-0.241602	-0.00359249	-0.115204	0.00346536	-0.0554347	-0.00892845	-0.0934226	0.017667	0.0205052	0.0142364	0.341151	-0.0781492	-0.057217	-0.615958	-0.0928377	-0.0800321	0.0104091	0.0987005	0.0686207	-0.11728	-0.39027	-0.147815	0.459648	-0.534702	-0.234757	-0.213077	-0.118612	-0.0852737	-4.40725	-0.120616	-0.0740838
0.0414	0.179779	0.565603	0.308513	0.0380834	0.164298	-0.0495787	0.0461083	-0.0359173	0.0343594	-0.0445407	-0.159433	0.10064	-0.254253	0.0170833	-0.0639894	0.01941	0.673709	0.00814884	0.00482086	0.0474937	-0.156235	0.282087	0.311245	-0.0837658	-0.0716031	-1.14884	-0.329384	0.553929	0.119458	-0.00274313	3.72167	-0.392374	0.00867844
0.0416	-0.0367511	-0.174507	-0.317626	-0.0254007	-0.272699	0.13931	0.286879	-0.0137359	0.177528	0.0222754	0.132863	0.144021	-0.57042	0.0993372	-0.00541978	-0.0689217	-0.849557	-0.0102767	-0.280556	-0.161175	-0.133602	0.0432944	-0.101031	-0.100106	-0.0433902	0.263728	-0.449793	0.25609	-0.126751	-0.105084	0.653568	1.03081	0.288625
0.0418	-0.0373764	-0.0879393	-0.187124	0.0869453	0.347076	0.00462676	0.141198	-0.0241417	0.128645	0.0404229	0.131952	-0.165277	0.118981	-0.0852832	-0.127695	0.753958	0.652791	0.00196249	0.353378	0.434386	0.165327	-0.209942	0.195059	-0.176241	-0.505448	-1.20072	-0.552258	-0.67559	0.091584	0.0499571	-3.16235	-0.66413	0.0527406
0.042	0.308692	0.0974435	0.710785	-0.0256009	-0.221641	0.062027	-0.212179	0.0590318	-0.0640169	0.00074649	-0.0320318	-0.358794	-0.131194	0.250239	-0.0350296	-0.191796	-0.878377	-0.077681	0.0968109	-0.391278	0.50027	-0.165017	0.26334	-0.0585259	0.526445	-0.344886	-0.260125	-0.526313	0.15391	0.177907	0.551136	0.119299	-0.474911
0.0422	0.191193	0.00228343	0.429275	0.0338852	0.112268	-0.0135577	-0.24997	0.0386024	-0.17173	0.046333	0.0873962	-0.180204	-0.778277	-0.0661378	0.0641729	0.0958386	0.957888	0.0179656	-0.216948	0.086667	-0.583294	0.174199	-0.144282	-0.0253382	0.364414	-0.70367	-0.264672	0.596621	-0.250913	0.0865811	3.61185	0.388385	0.395064
0.0424	-0.0617525	-0.0977848	-0.699141	0.00262409	-0.0349498	-0.0678912	-0.0109721	0.00117466	-0.0808655	0.0648774	-0.117233	0.200289	-0.0370275	-0.0388137	0.00729878	-0.213278	-0.317786	0.0791893	0.0195857	-0.0850141	0.0405702	0.352075	-0.053532	0.0999771	-0.081012	-0.14811	-0.158486	0.375211	0.120386	0.0988075	-2.94645	-0.80374	0.12164
0.0426	-0.0186127	0.176983	-0.759134	-0.00124719	0.0460999	-0.0409151	0.101833	0.00746061	0.064845	0.0408405	-0.120681	0.451119	0.475358	-0.00403472	-0.0704351	0.350482	4.40783e-05	-0.0989065	0.267568	0.144516	0.630251	0.172844	0.0755003	0.00799508	-0.816256	-0.717729	-0.457252	0.0107665	-0.154856	-0.0746356	-3.29813	0.523022	-0.0986796
0.0428	-0.0317988	0.00612759	0.183716	-0.0033387	-0.0709995	-0.00546103	-0.137889	-0.00181621	0.0626075	0.0826224	0.020679	0.299525	0.201521	-0.122612	-0.0759308	0.374723	0.289441	0.0727479	-0.120559	-0.0221491	-0.143347	-0.177932	-0.0909197	-0.124442	-0.371284	-0.338886	-0.29994	-0.336378	0.0669759	0.00538369	5.24178	-0.29769	-0.0123425
0.043	0.145576	-0.115169	0.676053	0.0280456	0.196405	0.0150874	-0.282325	0.00234748	-0.0129825	0.0442902	0.110312	-0.197702	-0.312001	0.121267	-0.00809298	-0.521263	-0.395576	0.0715534	-0.204486	0.0235534	-0.404091	0.0352477	0.130722	-0.0773973	0.729999	-0.47972	-0.225019	-0.323467	0.179054	0.214639	0.62308	0.159577	0.29409
0.0432	-0.0316303	0.0424569	0.155059	0.00106041	-0.0919951	0.0115155	-0.00875967	0.023053	-0.0272793	0.0143646	0.0438199	-0.436872	0.165348	-0.104144	-0.039801	-0.0717272	0.998443	0.253488	0.0999935	-0.0964893	0.298733	0.0750754	-0.15113	-0.183487	0.281254	-1.14018	-0.360933	0.236802	-0.219499	0.234145	-5.07528	0.610518	0.252778
0.0434	-0.170523	-0.00741603	-0.264342	-0.0105286	-0.0419699	0.0348968	0.248217	0.0128873	-0.0246345	-0.00940096	0.00912279	-0.169543	0.469464	0.192455	-0.0851591	-0.335423	-1.12468	0.0731906	0.0307822	0.0582132	0.117663	0.0795228	0.179937	-0.0884427	-0.282647	-0.331747	-0.303311	0.348441	0.199479	0.0462952	-0.430214	-0.645944	-0.177687
0.0436	-0.125677	-0.0447523	-0.154114	0.0323234	-0.00282131	-0.0204581	0.150376	0.00843225	-0.0447827	-0.0378066	-0.084768	0.19783	0.0140345	0.0252104	0.020447	0.479742	0.399434	0.0157264	-0.14983	-0.000597788	-0.384484	0.0740539	0.204323	-0.0567816	-0.219626	-0.283013	-0.372357	0.0113074	-0.0519203	0.0511294	3.96731	-0.0651353	0.112316
0.0438	-0.0809934	0.119279	-0.0293919	0.00967836	-0.113958	0.0616025	-0.0630501	-0.0670512	0.0115418	-0.0580965	-0.064022	0.33463	-0.369429	0.00135837	0.0762928	-0.176113	-0.0543744	-0.00456185	-0.0293961	0.0117685	0.0281446	-0.145712	-0.0613292	-0.0215197	0.116695	-0.955152	-0.0741616	-0.414973	0.0381863	-0.137484	2.14065	-0.0897931	0.0472786
0.044	-0.0999426	-0.0796847	0.133183	0.0548305	0.12421	-0.0226606	0.00298169	0.0373346	0.123747	-0.0500826	0.0166279	0.116506	0.26393	0.0186427	-0.0544289	-1.15816	-0.51116	0.0095714	0.21698	0.0893016	0.288351	0.133587	0.175605	0.0592275	0.381022	-0.265759	-0.070536	-0.426012	0.142445	0.316725	-3.35493	0.725215	0.226651
0.0442	0.038346	-0.240943	0.486924	0.00897705	-0.0500021	0.0310289	0.182381	-0.0468097	0.131991	-0.0668651	0.0982133	-0.288465	0.163373	0.0311708	-0.11324	0.132074	1.15482	0.187275	-0.020083	-0.0618838	-0.0861998	0.264887	-0.343758	-0.0093301	-0.440844	-0.710243	-0.103123	0.439376	-0.150958	0.115162	-3.26872	-0.266775	0.133638
0.0444	0.00807679	0.386653	0.131579	-0.0010296	0.038037	-0.0281983	0.149085	0.0417206	-0.0156781	-0.0534686	0.0443499	-0.373372	-0.532556	0.145312	0.154127	-0.142478	-1.18072	0.108949	-0.175126	-0.071918	-0.306868	0.244546	0.0889464	-0.00168765	-0.0949132	-0.150389	-0.128955	0.422678	-0.0110267	0.355903	4.2591	-0.140946	-0.0392669
0.0446	-0.0275923	-0.374493	-0.234796	-0.0224501	-0.0740572	0.0253681	-0.046856	-0.0344311	-0.13556	-0.0293517	0.00742286	0.0955666	-0.364585	-0.330614	-0.00323827	0.738359	1.11489	0.112186	0.0467368	0.0370094	0.0634624	-0.16179	-0.180534	-0.225931	-0.451273	-0.990183	-0.239597	-0.473301	-0.0397518	0.0131885	3.6123	-0.430866	-0.352172
0.0448	0.0302701	0.271824	-0.16725	-0.0175361	0.0684777	0.0306671	-0.107121	0.0481469	-0.109455	0.0268079	-0.00271767	0.397897	0.263409	0.0260336	0.0608638	-0.432583	-0.898169	0.011084	0.087196	0.0608493	0.228352	-0.0885355	0.240154	-0.179832	0.402165	0.145546	-0.0850167	-0.0859491	-0.036342	0.00597318	-4.73267	0.629945	0.0381884
0.045	0.0988717	0.0137248	0.0526229	-0.0239949	-0.0217691	0.062485	-0.0096556	0.0048197	0.0383624	0.0250426	-0.05122	0.234031	-0.223415	0.0432808	-0.0209492	0.226299	0.383883	0.0989172	-0.132629	-0.0295557	-0.0792286	0.00390133	0.0812208	-0.115734	0.0493654	-1.76763	-0.246639	0.069538	0.171296	0.0256826	-2.74261	-0.124597	0.152767
0.0452	0.0819924	-0.0595273	-0.110348	-0.00766123	0.131423	-0.0044538	0.0142183	-0.00274002	0.115953	0.0639676	0.0316806	-0.13699	-0.638503	-0.195975	0.127588	0.390165	-0.0395823	0.111135	0.0126759	0.0468299	-0.00703808	0.0184202	0.0665646	-0.0863813	0.469866	0.211173	0.087665	0.155586	-0.12979	0.215939	3.08643	-0.040824	0.077934
0.0454	0.123235	0.0535726	-0.058888	-0.0196717	-0.0508559	-0.0254755	-0.118235	0.00541677	0.00459652	0.0715721	0.0257975	-0.373258	0.24242	-0.163418	-0.112016	0.341937	0.0105431	0.0161734	0.0718903	-0.119589	0.32338	0.210488	0.394328	0.0872986	-0.382322	-0.857967	-0.161805	-0.478806	-0.0460862	0.227082	1.82516	-0.0829929	0.115518
0.0456	0.0923523	-0.0350474	0.233479	0.0123441	0.0944331	-0.109274	-0.148808	-0.0179788	-0.0917664	0.0697943	-0.0160957	-0.195276	0.331742	0.1711	-0.0147851	-0.0154058	0.00849828	0.0288691	-0.0216372	0.0974842	-0.0184879	0.0834091	-0.272262	0.0741601	-0.946477	-0.388711	0.0154336	0.182006	-0.0167577	0.187122	-1.66204	0.139189	0.0702578
0.0458	0.110028	0.100258	-0.0440352	-0.00314222	-0.123964	-0.0702063	0.00751879	0.0415024	-0.0707235	0.109745	0.0450283	0.221678	-0.229642	-0.103033	-0.00539417	-0.688268	-0.0850121	-0.0361928	-0.0717767	-0.0881596	-0.0974984	0.2592	0.0909475	0.0614554	0.414989	0.0232169	0.0382741	0.626502	-0.013629	-0.0128698	-1.39776	-0.157185	-0.0620088
0.046	-0.034865	-0.0937312	-0.379867	-0.00260403	0.0617103	-0.0362143	0.136299	0.0314943	0.00458404	0.100985	-0.0698582	0.313376	-0.171285	0.102098	0.110363	-0.176712	0.58766	-0.000350117	-0.0399498	0.0651266	-0.00214043	-0.040405	-0.10131	-0.113753	0.265471	-1.67115	0.0196414	0.0346938	0.071457	0.154422	1.04985	0.151583	-0.136139
0.0462	-0.000191918	0.0817842	-0.0100403	-0.0194782	-0.10183	0.0745936	0.0526073	-0.0424886	0.0318146	0.0227436	-0.0734897	0.0131943	0.483777	0.0613046	-0.109601	0.242314	-0.505533	-0.0160922	0.0399624	0.0274895	0.00517213	-0.162739	0.0997416	-0.219663	0.444994	0.513847	0.0259458	-0.570519	0.0176954	0.168556	1.02699	-0.195093	-0.170101
0.0464	0.0116348	-0.0470312	0.333469	0.0172347	0.0691322	0.105678	-0.0815532	0.00916425	0.0383022	-0.0193859	0.0188073	-0.191498	0.169625	0.0572364	0.00273449	0.323705	0.0371208	-0.0416672	-0.0270812	-0.0509511	0.00935727	-0.305038	-0.0137424	-0.196056	-1.12824	-1.5311	-0.419721	-0.323438	0.0881156	0.13326	-1.70349	0.277068	-0.12504
0.0466	-0.0562175	0.0108401	0.120494	0.0171801	-0.0461495	0.107477	-0.0397614	-0.0427384	0.0617498	-0.0514056	0.0453712	-0.0352638	-0.36099	-0.0859661	-0.0134745	-0.801065	-0.159394	-0.0687316	0.0281883	0.0730593	-0.112245	-0.0233959	0.663951	-0.0973001	0.155353	0.316783	-0.0883166	0.00555629	0.0315432	0.162233	-0.450391	-0.198374	-0.0148936
0.0468	-0.16056	-0.0014535	-0.16039	0.0140811	-0.00123895	0.0359496	0.108888	0.0268948	0.00515565	-0.0691402	0.0208739	0.256432	0.139368	-0.0206315	-0.000260628	-0.783951	0.585537	-0.145327	-0.00922639	-0.0725231	0.0389094	-0.143266	-0.317673	0.0237691	0.66314	-1.27883	-0.0639258	0.627387	-0.0907009	0.0218734	1.6262	0.305998	0.0323914
0.047	-0.0970718	-0.0982014	0.0358391	0.0187915	0.033678	-0.0437401	0.206776	-0.0258943	-0.0169655	-0.0848936	0.0801569	0.124045	0.334982	0.0817698	-0.137541	0.127044	-0.315307	-0.0472127	0.0736784	0.13028	-0.0197017	0.589672	0.336461	0.224264	0.114557	-0.689449	0.0689651	-0.0947738	-0.131476	0.0654439	-0.168176	-0.0390699	-0.225047
0.0472	-0.0826153	0.0577665	0.384362	0.00973876	-0.0473553	-0.0685022	0.0752728	0.0637596	-0.0252994	-0.159209	-0.0235796	-0.189764	-0.524527	-0.00130009	0.0862943	0.627615	-0.0408863	-0.0544299	0.00583863	-0.0816669	-0.0585386	0.332823	-0.514152	0.122461	-0.222233	0.214226	-0.0573617	-0.643268	-0.299267	0.02181	-0.557043	-0.0942365	-0.248535
0.0474	-0.0735048	-0.00693616	0.0283526	0.0374252	0.0338077	-0.0520849	-0.202132	0.036319	-0.100015	-0.122828	0.0252424	-0.187398	-0.262552	-0.13443	-0.0906484	-0.304813	-0.0410145	-0.0954699	-0.0215873	0.0135702	-0.0660323	0.334718	0.273421	0.0854057	-1.07771	-1.05985	-0.231064	0.133087	0.2376	0.213425	0.250494	0.244355	-0.158321
0.0476	-0.147968	-0.0772709	-0.433961	0.0235562	0.0265702	0.00274316	-0.214453	0.0159588	-0.0630872	-0.0916447	-0.0257292	0.0139625	0.0955542	0.13862	0.0498301	-0.574163	0.318672	-0.119664	0.024252	-0.0510603	0.0927615	-0.288417	-0.380474	-0.108512	0.277301	0.414644	-0.0611171	1.13511	0.088816	0.180173	0.480298	-0.420608	-0.244985
0.0478	-0.0629315	0.135258	-0.0527192	0.0136596	0.0512701	0.0471755	0.00265736	-0.174194	0.138218	-0.0236685	-0.0512628	0.138622	0.00450471	0.0122135	-0.0393831	0.202697	-0.0803451	-0.0367794	0.0891171	0.130994	0.143819	-0.147987	0.539764	-0.110203	0.726143	-1.37599	-0.220179	-0.407875	0.0526894	0.0951248	-0.300703	0.566202	-0.109775
0.048	0.17638	-0.181574	0.571325	0.00358215	0.0348668	0.031495	0.215461	0.146741	0.162133	0.00803672	0.00119972	0.162864	-0.264263	0.0304926	0.093304	0.927644	-0.239725	0.155832	-0.0158789	-0.0400056	0.0536168	-0.481568	-0.0920339	-0.15145	0.266406	-0.559373	-0.176417	-1.38398	-0.0235719	0.0605398	-0.405024	-0.349816	-0.126448
0.0482	0.111273	0.116572	0.149615	-0.017072	-0.0534611	0.038665	0.0469784	-0.0730617	-0.0317991	0.0905915	0.0242455	0.0273655	-0.0109251	0.0683654	-0.113243	0.160952	-0.241769	-0.045761	-0.1396	-0.0794134	-0.119434	-0.0899877	0.263626	-0.0172252	-0.582476	-0.444819	-0.480692	0.469343	0.0464178	0.121505	0.0111001	0.237406	-0.0588296
0.0484	-0.0281839	0.123062	-0.757266	0.0178838	0.0212952	-0.0256046	-0.145212	0.0591485	-0.155969	0.149791	0.116378	-0.161768	0.0475517	-0.190628	-0.0443892	-0.622115	0.372517	-0.252345	-0.00107286	0.0264133	-0.00354635	0.266772	0.441416	0.181072	-0.672679	-0.503823	-0.352982	1.21734	-0.0220707	0.111979	0.0320895	-0.0649578	-0.178189
0.0486	-0.0169809	-0.0680753	-0.437996	-0.0087587	-0.0863998	0.0132894	0.0108294	-0.000636752	-0.123719	0.173271	0.0243668	-0.188674	0.0513128	0.112393	-0.151362	-0.530912	0.231847	-0.12484	0.0636563	-0.00470056	0.260996	-0.427165	-0.661052	0.0112703	0.715473	-0.333067	-0.150886	-0.489497	0.205935	0.25265	-0.216992	0.103368	-0.180876
0.0488	0.328827	-0.0393296	0.642778	0.0136305	0.0371947	0.00116933	0.239303	-0.0662665	0.0733102	0.153148	-0.119423	0.0244215	-0.185436	-0.163235	0.0421663	0.371198	0.0140471	0.0964988	0.00445113	0.0843146	-0.0179977	0.620673	0.848259	0.173683	0.373137	-1.21552	-0.145164	-1.11156	-0.304272	0.00889462	-0.215192	-0.107192	-0.180915
0.049	0.199047	0.105085	0.451624	-0.00250041	0.000163271	0.0304064	0.213606	0.0399069	0.19949	0.115802	-0.12803	0.29537	0.169299	0.208249	-0.134004	0.171397	-0.41668	0.0924885	-0.128828	-0.069277	-0.230854	0.539763	-0.862482	0.12021	0.00717369	0.354772	-0.128278	0.195986	0.0274062	-0.0848627	0.0482024	0.142422	-0.137251
0.0492	-0.0511186	-0.0339893	-0.658328	-0.000829698	0.00088342	0.0200571	-0.193466	0.0614027	0.0176276	0.075063	-0.0420896	0.327202	0.0818428	-0.106875	-0.121119	-0.201438	0.497823	-0.0436501	0.0375066	0.00246675	-0.0536613	0.372467	0.386723	-0.00013043	-1.0695	-0.968234	-0.480291	0.728228	-0.604123	-0.117374	0.153177	-0.32742	-0.107428
0.0494	-0.0670205	0.0498264	-0.510795	0.000404338	-0.00648453	0.0195121	-0.408807	-0.00432267	-0.171765	0.0287073	0.0504491	0.0161905	-0.150011	0.0744827	0.0227644	-0.563371	-0.0905036	0.000667656	0.0629599	-0.0217451	0.129398	-1.066	-0.618205	-0.275382	0.0290769	0.416669	-0.265077	0.481083	0.604723	0.324002	-0.184035	0.628655	-0.0163721
0.0496	0.146993	-0.0421783	0.568055	0.00519824	-0.0421231	0.00693726	-0.0622687	0.0215335	-0.0814033	-0.0239858	0.226207	-0.374042	-0.00271713	-0.134831	-0.124369	-0.104017	-0.352154	0.101846	0.0655324	0.0748177	-0.00964989	-0.151429	0.923061	-0.106203	0.780135	-1.33848	-0.345328	-0.0772998	-0.0525441	0.204162	-0.0792455	-0.495327	-0.181699
0.0498	-0.0120599	0.0267596	0.498709	0.000265184	0.0139379	0.00655508	0.22462	-0.0492079	0.0847306	-0.0984678	0.0611342	-0.438419	0.19588	0.147047	-0.0191872	0.413954	0.340051	0.174304	0.00315411	0.00863558	-0.037377	0.44121	-0.654373	0.0378165	0.703877	-0.634563	-0.29719	-0.874598	0.0585457	0.282781	0.758557	-0.0358218	-0.111144
0.05	-0.122075	-0.0634365	-0.342267	0.0128111	0.0567098	-0.00217444	0.0538019	0.069977	0.0740507	-0.139914	-0.0642856	-0.00932925	-0.127644	0.0132437	-0.122641	-0.509236	-0.573133	0.11301	-0.0153098	0.0179034	-0.122384	0.880476	0.237492	0.192218	-0.600338	-0.520204	-0.440153	-0.816593	-0.030647	-0.0958935	-0.166157	0.321703	0.0791291
0.0502	-0.220453	-0.00851626	-0.172767	0.00129017	-0.0200824	0.00313005	-0.213919	-0.0687984	-0.00193733	-0.124724	-0.160415	0.464942	-0.396192	-0.027848	0.0738474	-0.310715	0.740193	-0.0425751	-0.00937115	-0.0971965	0.0731123	-0.689164	0.101692	-0.0870071	-0.863373	-0.443306	-0.499567	0.961883	0.0551538	0.121879	-0.558111	0.101295	0.0225297
0.0504	-0.0239847	0.0953386	0.257321	0.0310267	0.104016	-0.0425637	-0.0420336	0.0506439	-0.0307111	-0.102782	0.0212851	0.457494	0.117837	0.108801	-0.189948	-0.361544	-0.435309	0.0531073	0.111185	0.159761	0.123996	-1.0189	0.395863	-0.200525	0.62065	-0.154427	-0.0680341	1.13591	-0.116234	-0.0705	0.337335	-0.186939	-0.0296843
0.0506	-0.1204	-0.149173	0.240728	-0.00714058	-0.0969945	-0.00278321	0.321098	-0.00579976	-0.0110945	-0.0562367	0.00751947	-0.0203491	0.0097559	0.11129	-0.061156	0.242245	0.238903	0.144803	-0.0314521	-0.119372	0.10846	0.482397	0.51072	-0.00693722	0.580018	-1.05943	-0.132859	-0.511706	-0.215895	0.171454	0.492802	-0.159951	-0.0652663
0.0508	-0.110631	0.020082	0.0976597	0.026053	0.106654	-0.0224233	0.212834	-0.0153218	0.0105649	-0.0365514	0.167601	-0.410235	-0.200403	0.0929982	-0.0186723	0.161923	0.190118	0.213821	-0.0364596	0.138248	-0.121243	0.669174	-0.989429	-0.0204508	-0.245309	-0.0419306	-0.230487	-1.47315	0.23894	0.124377	-0.438453	0.016828	-0.00734842
0.051	-0.0188774	0.10963	-0.264993	0.00204076	-0.0901866	0.0232368	-0.122108	0.0285772	-0.0222086	-0.0425489	-0.0551461	-0.250771	-0.489765	0.127075	0.0733991	-0.346422	-0.529707	0.205408	-0.083557	-0.204963	-0.0290872	0.0761689	0.780546	-0.138279	-0.735511	-0.421543	-0.318662	0.323533	-0.0498756	0.100583	-0.701608	0.232724	0.0820402
0.0512	-0.105165	-0.16533	-0.278136	-0.00681653	0.0399044	0.0513571	-0.187306	-0.0431651	0.0374244	0.0225805	-0.0615018	0.267198	0.132349	-0.116804	-0.172134	0.580894	0.856788	0.162178	0.00436141	0.156279	0.00656685	-0.84972	-1.0065	-0.335283	-0.11263	-0.539794	-0.342452	1.12047	0.126331	0.166109	0.207726	-0.068489	0.167979
0.0514	0.168816	0.149513	0.0410316	-0.00328141	-0.087488	0.0627271	0.0846694	-0.0661265	0.149439	0.0395024	-0.151605	0.604134	0.245429	-0.143206	-0.0279734	-0.130261	-1.15018	0.0917886	0.0886008	-0.0470263	0.0612668	1.4123	0.878341	0.198093	0.621909	-0.763763	-0.155034	-0.197476	-0.1185	0.167702	0.405811	0.0204918	0.171071
0.0516	0.07158	0.00231311	0.109304	-0.0130625	0.0855842	0.0650611	0.25113	0.110364	0.0732961	0.107164	0.11454	0.167237	-0.150085	-0.118448	-0.127051	0.181741	0.732423	0.0642247	-0.167382	-0.0361184	-0.153371	0.161485	-1.18936	0.0188496	0.560575	-0.863124	-0.108729	-0.907502	0.254609	-0.128863	-0.112102	-0.0844595	0.150278
0.0518	0.137467	-0.0454502	-0.0246413	0.00812959	-0.0967096	0.0189332	-0.0483207	-0.0675861	-0.119185	0.0902782	0.0989333	-0.563574	-0.170218	0.141639	-0.0314553	-0.268067	-0.331554	0.140779	0.138048	0.193152	-0.0733588	-0.592936	1.41193	-0.140657	-0.248883	-0.439282	-0.0905978	0.125679	-0.630524	-0.228512	-0.135916	0.17644	0.152611
0.052	0.119629	0.12467	-0.194596	0.0142404	0.0828577	-0.0166033	-0.22016	0.118257	-0.182487	0.100168	0.0925019	-0.67245	-0.084328	-0.356301	-0.0903816	0.0114713	-0.0745035	0.0198511	0.0681892	-0.168928	0.233843	-0.98841	-0.14223	-0.27124	-0.640969	-0.120105	-0.0888717	0.602816	0.0303939	0.174752	-0.423017	0.0663782	0.105649
0.0522	0.0762749	-0.0632797	-0.0890305	0.00208578	-0.0692649	-0.0239364	-0.0560023	-0.0139613	-0.0409191	0.0922901	-0.0327239	-0.13297	0.419121	0.0699399	-0.0509741	0.079411	0.38681	-0.0234911	0.024378	0.0876983	-0.170577	0.552229	0.611477	0.0328371	-0.227438	-0.494356	-0.079358	0.298784	0.191402	0.248806	0.747603	-0.641441	-0.0138876
0.0524	0.075502	-0.0957941	0.155239	0.0291701	0.0614955	-0.0285852	0.0372703	-0.00116911	0.129664	0.0885949	-0.143047	0.471789	-0.0388141	0.00868451	-0.0120881	-0.581494	-0.306198	0.0239846	-0.0390584	-0.109388	-0.0118535	-0.167739	-0.77556	-0.144506	0.776396	-0.405213	0.120223	-0.0165294	0.106866	0.0598704	0.589274	0.459657	0.129408
0.0526	0.0266722	0.271711	-0.129492	0.0181719	0.00174813	-0.0144696	-0.0533935	0.0383855	0.106329	0.0446797	-0.147642	0.705662	-0.447173	0.134006	0.00685281	0.0239481	0.42838	0.173284	0.160664	0.11186	0.20634	0.157197	-0.743693	-0.0740433	0.161762	-1.08687	-0.118705	-1.39595	-0.0294098	-0.18723	-0.722376	-0.338129	0.209711
0.0528	-0.120249	-0.256948	-0.122909	0.0129143	-0.0080334	0.0302541	-0.181026	-0.0620308	0.000717708	0.0598196	0.0360261	0.333136	0.178114	-0.226266	-0.10737	-0.0893157	-0.427154	0.0429792	0.0223083	-0.0308795	0.145298	1.10589	1.5694	0.0632244	-0.423432	-0.0132006	-0.150501	0.321165	-0.176872	-0.0731876	-0.38108	0.350139	0.288381
0.053	-0.0121995	0.0512729	0.399425	0.0221641	0.0753984	-0.00200511	-0.0271407	0.0332395	-0.0471589	-2.02236e-05	0.236118	-0.417125	0.332719	0.179837	-0.0462217	0.00639764	0.326772	-0.051731	-0.111455	0.0108734	-0.234082	-1.3322	-0.961456	-0.34115	-0.601044	-0.966246	-0.205539	1.45314	0.124527	0.0224617	0.285158	-0.169365	0.24466
0.0532	-0.132187	0.0970741	0.0519549	0.00546215	-0.0285201	0.0303108	0.199887	0.00611863	-0.024843	-0.0491704	0.146009	-0.779552	-0.133089	-0.121925	-0.0168178	-0.198995	-0.266738	-0.133265	-0.0530874	-0.0263786	-0.0106602	-0.231565	1.28958	-0.00966312	0.440807	-0.20372	0.132975	-0.198494	-0.00291071	0.114545	0.270761	0.0569955	0.169992
0.0534	-0.170566	-0.0963054	-0.384505	0.0197538	-0.00919556	0.00710981	0.151621	-0.0169054	0.0175	-0.108236	-0.0923836	-0.209332	-0.448347	-0.0637805	0.0905071	-0.243281	-0.201157	-0.122288	0.0990383	0.0876259	0.176559	0.632073	-1.8419	0.19232	0.314088	-0.773161	0.172013	-1.45864	0.0945825	-0.18037	-0.0502725	-0.145747	0.0985324
0.0536	-0.159984	-0.0761475	0.117025	0.0356502	-0.0126503	0.0281527	-0.000265996	0.00272933	0.0362529	-0.110759	-0.165219	0.534976	0.329407	-0.0629338	-0.158023	0.190481	0.384046	-0.0126632	-0.0540878	-0.0973794	-0.0403112	1.87105	1.00187	0.356158	-0.338335	-0.34662	0.0652252	-0.0101379	-0.411386	-0.231936	-0.55343	0.023635	0.133456
0.0538	0.000554993	0.209005	0.271655	-0.000718182	0.0382012	0.025947	-0.0112986	-0.0471034	0.0657694	-0.114915	-0.127084	0.596727	-0.0261366	0.0855153	0.166864	-0.2916	-0.420766	0.0635667	-0.0564803	0.0997984	-0.190313	-1.23914	0.230353	-0.257266	-0.109733	-0.0674089	0.0196865	1.77159	0.331849	-0.00738122	-0.0252182	-0.103645	0.186318
0.054	-0.0678368	-0.200105	-0.0285146	0.00638341	-0.0781319	0.0237741	0.0945884	0.0208141	0.0828219	-0.0718465	0.0750901	0.00697711	-0.388686	-0.0298135	-0.192547	0.0837951	0.475123	-0.0723642	0.043064	-0.0859835	0.150815	-2.24422	-0.63517	-0.364973	-0.162419	-1.11969	-0.0401917	-0.343639	-0.139322	-0.0192422	0.474612	0.14313	0.0972658
0.0542	0.00419717	0.025727	-0.0964916	-0.0323597	0.125549	0.0213548	0.11031	0.00708436	-0.000949565	-0.0669249	0.199258	-0.597781	-0.0944384	0.0204781	0.0932005	0.0675012	-0.434268	-0.0786036	0.0747764	0.115661	0.0805768	1.25892	0.899991	0.0820374	0.521152	-0.0011634	0.0037001	-1.24907	0.0876693	-0.208529	0.0454646	-0.284629	0.255875
0.0544	0.106196	0.244177	-0.0857226	-0.0423811	-0.232091	0.060833	-0.0139642	0.0158814	-0.105229	-0.0234643	0.121454	-0.610542	0.152645	0.0158051	-0.0455357	0.624193	0.37657	-0.0238164	-0.00244976	-0.043583	-0.0992727	1.11426	-0.724149	0.154662	-0.287625	-1.427	-0.193218	0.531471	0.0107521	-0.0524968	-0.30324	0.526549	0.162116
0.0546	0.0518931	-0.303326	-0.132975	-0.00211342	0.216897	0.016432	-0.0857652	-0.00845084	-0.0652593	0.00577865	-0.0571871	0.192111	0.0564139	-0.0743719	0.0611319	-0.34417	-0.241811	0.0250829	-0.0762551	-0.0387068	-0.122187	-0.518872	-0.136284	-0.0193547	0.249665	0.432146	-0.0784478	0.58735	-0.10523	-0.188334	-0.155515	-0.54007	0.110825
0.0548	0.247032	0.216754	-0.0098021	-0.0485752	-0.119798	0.0626882	-0.0608733	0.0143795	0.0568958	0.0772607	-0.180775	0.812825	-0.0354779	0.11836	-0.0208734	-0.621857	0.158415	-0.104663	0.023136	0.0354761	-0.0417221	-0.860132	0.820967	-0.0731435	-0.714881	-1.37924	-0.177119	-0.842927	0.098892	-0.179615	0.878199	0.235004	-0.0637599
0.055	0.163756	-0.000974985	0.167211	0.0210437	0.0115498	0.00193128	-0.0990884	0.0577763	0.0762571	0.0903772	-0.152185	0.555752	-0.252472	-0.0571936	0.066927	0.457488	0.345069	-0.0400295	0.0311866	-0.00199541	0.100538	0.255256	-0.419665	0.134751	0.300636	0.53022	-0.0245665	-0.161132	-0.229012	-0.138838	0.294047	-0.176008	0.0396647
0.0552	0.217979	-0.0796903	0.137227	0.0344206	0.167328	-0.0736433	-0.119203	-0.0347977	0.043405	0.137988	0.105345	-0.255673	0.165401	-0.120464	-0.0397974	0.198044	-1.04075	0.0507922	0.0603178	0.0996785	0.0383508	1.07242	-0.18934	0.250368	0.191533	-1.47929	-0.0179389	0.794679	0.125042	-0.186981	-1.2368	0.198777	0.0880824
0.0554	0.105522	0.143901	-0.239425	0.0237015	-0.136547	-0.0725196	-0.0422474	0.0502809	-0.0229179	0.12229	0.144743	-0.768407	0.167308	-0.00509365	-0.0397911	0.157552	0.953164	-0.0171793	-0.00980976	-0.117315	0.0967768	-0.0160871	0.163103	0.0482849	0.437555	0.139399	-0.0578381	0.199748	-0.0638546	-0.109954	-0.0624633	-0.0508528	0.215192
0.0556	-0.0228286	0.056923	-0.571525	0.0594121	0.128389	-0.122937	0.0326656	-0.0499239	-0.0347024	0.0992075	0.0815716	-0.532437	-0.071941	-0.0104553	0.0300135	-0.998939	-0.855264	0.0466304	0.011191	0.0561508	-0.0153383	-1.14062	0.140622	-0.257198	-0.504049	-0.784503	-0.31711	-0.969487	-0.0343419	-0.228948	0.996012	-0.118252	0.000112163
0.0558	-0.0156645	-0.0824675	-0.314882	0.000979398	-0.122265	-0.0202578	0.0380388	0.0185796	0.00985347	0.109267	0.0567339	0.238325	-0.125166	0.057112	0.10299	0.10087	0.573357	0.1085	-0.0150973	-0.0771154	0.0423842	-0.292191	-0.394308	-0.0879831	-0.0595164	-0.647774	-0.397707	0.0983513	0.0479391	-0.0556912	-0.424371	0.128593	0.00474104
0.056	-0.0340578	0.00867739	0.723078	0.00656734	0.0940119	0.040179	0.0135967	0.0112952	0.0303884	0.0815261	-0.162945	0.635363	-0.154088	-0.0612953	-0.0494825	0.405815	-0.317189	0.101796	-0.0605641	0.0558526	-0.0313737	1.05963	0.504822	0.233422	0.547865	-0.34137	-0.198793	0.8307	0.012363	-0.256441	-0.919708	0.0869587	-0.00631268
0.0562	0.0880909	-0.0300605	0.923179	-0.0119346	-0.0649853	0.156107	0.0822711	-0.01845	0.0460235	-0.0193419	-0.162417	0.273133	-0.0786828	0.0010706	0.00873507	-0.215858	0.103935	-0.0193891	-0.033318	0.0182296	-0.0849045	0.0306283	-0.607027	0.0860821	0.359806	-0.668983	-0.394241	0.0226888	-0.158165	-0.0496029	-0.0208313	-0.185714	0.0369172
0.0564	-0.223998	-0.154838	-0.275728	0.0502994	-0.0072019	0.161576	0.125347	-0.0446962	0.048355	-0.0708826	0.0289108	-0.206519	-0.288133	-0.402527	-0.00356881	-0.768068	0.566248	-0.0388735	-0.00859799	-0.00290574	0.0485649	-0.588862	0.233821	0.074853	-0.766347	-0.75225	-0.457361	-0.808533	0.317085	-0.19144	0.7458	0.0681007	-0.0441949
0.0566	-0.429382	0.208309	-1.02217	-0.00867857	0.0204023	0.0970634	0.0850497	0.0166493	0.0392949	-0.0802535	0.19636	-0.320909	0.223952	0.0713009	0.0423884	-0.7102	-0.652832	0.108317	0.078094	0.0290418	0.0553309	-0.594454	1.0242	-0.132832	-0.195698	0.297581	-0.364904	-0.145572	-0.286566	-0.17169	0.294554	-0.00284617	-0.0662546
0.0568	-0.18818	-0.0161626	-0.13424	-0.00103283	-0.102509	0.00843241	0.0135458	-0.0444065	0.0181817	-0.148345	-0.0190967	-0.114908	-0.0805779	0.0882145	0.0536682	1.0955	0.464892	0.139748	-0.0285865	-0.074061	-0.0284018	0.220219	-1.24283	0.0846014	0.304685	-1.04537	-0.23235	0.780302	0.149335	-0.247328	-1.38556	0.223306	-0.0161527
0.057	-0.0570887	-0.194376	0.735382	-0.0175668	0.130933	-0.0904603	0.0146712	0.0912648	-0.00410611	-0.175561	-0.0356357	0.234111	-0.437078	0.00850413	0.0454908	0.620825	-1.07388	0.166685	0.0147858	0.0788086	-0.0889196	1.60467	0.56351	0.290779	0.606323	-0.0452288	-0.16447	0.175524	-0.299369	0.0727533	-0.051777	-0.473325	-0.0579904
0.0572	0.0475469	0.156752	0.307909	0.00351182	-0.135579	-0.0621989	-0.0109619	0.0780605	-0.0310386	-0.120303	0.012263	0.260942	0.301385	-0.122438	-0.0508088	-0.410134	0.462971	0.0471794	0.0304831	-0.0601977	0.0949866	-0.815804	-0.279715	-0.254216	-0.75597	-0.675535	-0.57077	-0.409607	0.185865	-0.277575	2.31951	0.232012	-0.336397
0.0574	-0.18204	-0.142834	-0.208246	0.0746701	0.213546	-0.0931386	-0.204119	-0.0246308	-0.105563	-0.116277	-0.0191554	-0.011375	0.143424	0.0950768	0.025208	-0.797825	0.237157	0.0512465	0.00851224	0.0732515	-0.0540257	-1.16531	0.0368637	-0.158862	-0.418254	-0.135131	-0.487006	-0.277225	-0.192774	-0.0218491	-0.69925	0.188927	-0.137086
0.0576	0.131888	0.0770386	-0.212683	-0.0591323	-0.141793	0.0456852	-0.223308	0.024387	-0.0422242	-0.0594868	0.00959778	-0.294544	-0.104526	-0.165908	-0.0547596	0.391041	-0.145987	0.148397	-0.00461529	-0.0609073	-0.00559165	0.230708	0.325649	0.0260417	0.719537	-0.757982	-0.468537	0.119165	-0.00292271	-0.239636	-2.43285	0.0253441	-0.0121451
0.0578	0.0280094	0.11539	-0.250203	-0.00216711	0.114469	-0.0185133	-0.020748	-0.181007	0.194639	0.0223702	0.0549285	-0.29281	-0.103129	-0.0377307	0.057304	1.01357	0.345975	0.0549965	-0.0019849	-0.0135321	0.106024	1.19889	-0.459161	0.318541	0.425203	-0.874172	-0.298507	0.530399	-0.183001	0.0397201	1.43256	-0.548821	0.0258585
0.058	0.132461	-0.0657992	-0.411084	-0.046045	-0.0622579	0.0702693	0.127134	0.167694	0.190429	0.0713541	-0.0306992	0.0566771	0.33862	0.21543	-0.0469765	-0.694676	-0.440479	-0.00262062	0.0506901	0.060085	0.0778123	0.443352	-0.264587	0.209222	-0.0774946	0.0504327	-0.406349	0.0144142	0.353067	-0.11396	2.43904	0.213185	-0.213059
0.0582	0.149565	-0.0207627	0.280308	0.0322569	-0.00216628	0.0541343	0.108818	-0.173884	-0.0153619	0.162603	-0.0271232	0.373136	-0.0731953	-0.185379	0.0786184	-0.750323	0.754431	-0.0293943	-0.0235428	-0.0762785	0.0654816	-1.40278	0.691097	-0.232994	-0.770063	-1.04129	-0.436799	-0.649708	-0.170401	-0.00965958	-1.1017	0.357291	-0.037321
0.0584	0.257963	0.0767685	0.58472	0.053206	0.121551	-0.0431761	0.203569	0.120559	-0.124084	0.175768	-0.0429648	0.239066	-0.0162907	-0.0411185	-0.131499	-0.0772392	-0.943682	0.0559056	-0.0835834	0.0560881	-0.120576	-0.821168	0.836159	-0.1606	0.369572	0.17311	-0.206459	-0.272871	-0.0603129	-0.244193	-3.18417	-0.218969	0.00869176
0.0586	0.185356	0.00869079	-0.151804	-0.0267867	-0.0742904	-0.0399346	0.00762883	0.0609892	-0.142432	0.182807	0.0756316	-0.178286	-0.0412	-0.105782	0.143746	0.808598	-0.176174	0.0574478	-0.0310306	-0.0777575	0.0338208	0.14982	-1.4414	-0.0384089	0.327455	-1.13286	-0.11818	0.617769	-0.14307	0.00521098	0.388018	0.0861338	-0.103083
0.0588	-0.120718	-0.0964749	-0.378907	-0.0141841	-0.0719699	-0.0458183	-0.167872	0.0417463	-0.115481	0.121268	0.00338302	-0.265244	-0.104854	-0.132809	-0.0726063	0.224052	0.484588	0.0159432	0.100809	0.153311	0.164091	2.06463	0.670458	0.28083	0.321882	-0.0795101	-0.203592	0.663265	0.0697342	-0.0612023	3.14982	-0.290259	-0.263395
0.059	0.125289	0.165596	0.0921251	0.0383235	0.0618096	9.05462e-05	-0.119697	0.114772	0.00359493	0.0984659	0.0717146	-0.109203	0.279102	-0.0947047	-0.030684	-1.43892	-0.662276	-0.0100775	-0.0262521	-0.117487	-0.0365403	-0.0469384	-0.885593	-0.0118251	-1.02275	-1.0124	-0.439737	-0.660071	0.0537131	0.0948745	-0.746044	0.37742	0.0202323
0.0592	-0.0853394	-0.074047	-0.16427	-2.05993e-05	0.0095503	0.0700686	0.0198594	-0.487678	0.37107	-0.00601951	-0.098071	0.104161	-0.360003	0.230008	0.137509	-0.322883	1.06254	-0.0849156	-0.151093	0.0587547	-0.311385	-1.87426	0.444824	-0.27263	0.49341	0.881899	-0.18848	-0.46051	-0.232115	-0.258906	-2.50074	-0.186918	-0.0622834
0.0594	-0.158081	0.107721	-0.427466	-0.0281983	-0.0887454	0.123687	0.246772	0.413158	0.27302	-0.0392747	-0.0175187	0.238433	-0.399768	-0.0981364	0.0139756	0.438138	-0.327949	-0.0103302	0.0455152	-0.0699286	0.0100591	-0.531006	0.919991	-0.0125604	0.023824	-2.0213	-0.230504	0.805389	-0.0148069	0.0166465	0.0423849	0.115187	0.160497
0.0596	-0.0409735	-0.159618	0.448411	0.00822588	0.0378156	0.0817545	-0.0518781	-0.313613	-0.114526	-0.0791495	0.0320789	0.139499	0.0700682	0.173112	-0.0296614	0.714132	-0.185649	-0.0996348	0.0814572	0.0820701	0.240208	1.58943	-1.28524	0.379063	0.0852459	0.167085	-0.0157248	0.576025	0.00636361	-0.144037	2.40655	-0.318435	-0.170906
0.0598	0.0322349	0.0484911	0.858124	-0.0390913	-0.0574855	0.0772402	-0.144625	0.309727	-0.235009	-0.130733	0.0269463	-0.272485	-0.0096186	0.0698887	-0.0375244	-0.0572908	0.0501674	-0.127858	0.0722688	-0.00485924	-0.00990464	1.74879	0.432399	0.384123	-0.00379109	-0.578453	-0.0660727	-0.600548	0.0620165	0.0568736	0.452817	0.226582	-0.202073
0.06	-0.145614	0.108817	-0.498599	0.0511267	0.0737745	-0.0498354	0.0667034	0.0016444	-0.2695	-0.162775	-0.0193545	-0.321283	-0.353544	-0.0850964	0.0491194	-0.830779	-0.339343	-0.0405171	-0.14644	0.0143579	-0.216802	-1.84707	-0.295934	-0.285356	-0.299924	-0.771242	0.0291813	-0.472167	0.0545811	-0.0120849	-2.3908	0.148421	-0.113476
0.0602	-0.231935	-0.0950943	-0.934307	0.0276829	0.0955924	-0.100221	0.000421898	0.0327043	-0.120733	-0.0975457	0.0651444	0.0586561	-0.0163008	-0.0647394	-0.0548709	0.730065	0.752247	0.113331	-0.0364129	-0.0861178	-0.056595	-1.92481	1.38051	-0.434336	0.0268604	-0.0961457	-0.0977625	0.27765	-0.071537	-0.157175	-0.667486	-0.272808	0.0752288
0.0604	0.0213362	0.0215749	0.206324	-0.0394294	-0.116207	-0.0871856	0.0234654	-0.302902	0.385637	-0.0532302	0.0128119	0.313899	0.466751	-0.161231	-0.148804	0.413316	-1.17129	0.135263	0.107663	0.0797018	0.328412	0.211607	-0.565898	0.0188992	-0.180038	-0.934015	0.0096519	0.405664	-0.138411	-0.121013	3.38399	-0.199912	-0.0156035
0.0606	0.19629	0.0295424	0.76505	0.0589064	0.144966	-0.121831	0.107829	0.254413	0.399278	0.00194636	-0.0981367	0.234733	0.514583	0.0904094	0.00349874	0.160161	0.808878	-0.152487	0.175511	0.0501574	0.237816	2.04143	-0.879017	0.434082	0.406512	0.211606	-0.0481332	-0.0809163	-0.0502415	-0.0813909	0.744108	0.488562	0.0756119
0.0608	0.0835119	-0.047321	-0.0311422	-0.0211592	-0.0926263	0.0681258	-0.268447	-0.15651	-0.0968037	0.0227716	0.0580337	-0.0160474	-0.426599	0.28409	0.0732027	-0.78573	-0.171941	-0.165774	-0.239158	-0.136488	-0.155501	0.868073	-0.18436	0.306801	-0.338089	-1.25017	-0.0834776	-0.206356	0.111821	0.0482732	-5.01032	-0.0601631	0.282286
0.061	0.0309624	-0.100851	-0.178261	0.0539903	0.134038	0.0100463	-0.0603844	0.0547422	-0.24913	0.0179373	-0.0542731	-0.150487	-0.174962	-0.45858	-0.156276	-0.401056	0.182774	-0.119497	-0.0709548	0.0865418	-0.322374	-1.26451	0.512033	-0.0296604	0.213792	0.0384335	0.00598855	-0.0378928	0.0957023	-0.116714	-0.676611	-0.323979	0.0242336
0.0612	0.125913	0.194151	-0.0760401	-0.000998158	-0.0117803	0.0487382	0.331179	0.247722	-0.257931	0.0486882	0.00572046	0.00376673	1.05645	-0.0840449	-0.089003	0.287888	0.180755	-0.0320625	-0.0453942	-0.143147	0.234938	-1.52215	0.623079	-0.171712	-0.199486	-1.21074	0.00547205	-0.0942416	-0.0700349	-0.0868099	5.90527	-0.41515	-0.138888
0.0614	0.0726601	-0.0177702	-0.294244	-0.0107759	-0.153668	0.0740403	0.0416869	-0.350262	-0.0788493	0.0974881	0.0260713	0.132129	-0.0471374	0.300886	0.134595	0.107251	-0.83861	0.0652112	0.15953	0.26296	0.0433721	0.170198	-0.379698	0.165636	0.31461	-0.0170823	0.161444	0.0554026	-0.0361302	-0.182096	0.766165	0.612072	-0.181947
0.0616	-0.0328685	-0.134226	-0.187403	0.0248675	0.137501	-0.012645	0.00669643	0.237167	0.275539	0.0794557	0.101139	-0.0459505	-0.750667	-0.418466	-0.0483792	0.469029	0.649053	-0.0688079	-0.154814	-0.252586	-0.0434592	2.41092	-0.609685	0.502595	-0.436383	-1.07585	-0.0581104	0.0353045	0.278575	-0.0542464	-6.19482	0.119809	0.137543
0.0618	0.059645	0.163477	0.309487	0.0228594	-0.0378601	-0.00157587	-0.106022	-0.160897	0.340365	0.0906908	0.0277348	-0.285813	0.433594	-0.103239	-0.124936	-0.798692	-0.722272	0.0182121	0.013501	0.262208	-0.234038	0.816268	0.228767	0.161144	-0.0344223	-0.0621518	0.0244048	0.118771	-0.368731	-0.162828	-1.54698	-0.131246	0.144108
0.062	0.0896558	0.0472946	0.10285	-0.00219669	0.00553778	-0.0112266	-0.189273	0.0992065	-0.0244538	0.0611884	-0.0304266	-0.21071	0.363464	0.314695	0.0173982	-0.640971	0.798593	-0.104178	0.07696	-0.160337	0.14394	-2.99431	-0.133622	-0.398534	-0.193924	-0.939681	-0.165617	-0.0288165	0.309922	0.0539168	5.70457	-0.481673	0.312542
0.0622	-0.197484	-0.279382	0.111059	0.00565849	-0.0428375	0.00444556	0.0397195	0.00423085	-0.246984	0.0427457	-0.0728224	-6.76798e-05	-0.892971	-0.111292	0.0934586	0.182631	-0.14095	0.0912672	0.0124357	0.0759105	0.00508197	-1.72018	1.20847	-0.260372	0.400904	0.29384	-0.142994	-0.0754218	-0.3011	-0.310366	3.20967	0.0453007	-0.0609433
0.0624	0.0416398	0.394286	-0.090897	0.00789973	0.0310839	0.0174027	0.136461	0.0378847	-0.206234	0.00172293	-0.126049	0.366086	-0.446583	0.00886539	-0.0398695	0.480772	-0.293509	0.11161	0.0113162	-0.0310425	-0.08037	1.85607	-0.631226	0.500742	-0.0279207	-1.01073	-0.164759	0.389407	-0.149651	-0.149366	-5.53722	0.577716	0.00267024
0.0626	-0.179934	-0.221568	-0.605937	-0.0066449	-0.0680288	0.0651879	0.057864	0.0287795	-0.0621501	0.00660876	0.00307487	0.472098	0.493512	-0.121884	-0.0804673	0.026162	0.266811	-0.100643	0.0843752	0.00210414	0.23575	2.51381	-1.23133	0.776108	-0.110845	-0.447363	-0.208975	0.075986	0.0954061	-0.261285	-4.3964	-0.414913	-0.0350112
0.0628	-0.207039	-0.0645811	-0.0832242	0.0234688	0.0662096	0.0241905	-0.0771684	-0.141741	0.191412	0.0154024	0.106687	0.0707164	0.337451	0.265135	-0.0753821	-0.59505	-0.351328	-0.0991883	0.0191361	0.00238047	0.111976	-0.778824	0.241392	0.0620666	-0.132579	-0.46637	-0.100602	-0.568859	0.20946	0.0589111	4.9931	-0.0958141	-0.0513765
0.063	0.137443	0.218613	0.581319	-0.0195975	-0.00336753	-0.00381011	-0.0791325	0.00496227	0.33222	-0.0538794	0.177807	-0.428289	-0.806513	-0.389138	0.117832	0.0852773	0.165408	-0.0357382	-0.0963738	0.0129064	-0.133614	-1.89346	1.43532	-0.152843	0.00577828	-0.804224	-0.178756	-0.252465	-0.0651705	-0.208132	4.88098	-0.121616	-0.125725
0.0632	-0.062093	-0.208584	0.456968	-0.0155947	0.0336148	-0.0364792	0.0555218	0.0890745	0.07421	-0.061145	0.00446318	-0.463608	-0.181714	0.270197	-0.121585	0.665796	-0.329628	0.185888	-0.0463703	0.0112876	-0.0136724	-0.549929	-0.92127	-0.0578037	-0.0896181	-0.671129	-0.219329	0.246348	0.184091	0.0169552	-5.27545	0.59109	0.334307
0.0634	0.0513016	-0.23669	0.380878	0.0141695	-0.0471099	-0.0414992	0.0655424	0.0237627	-0.301435	-0.11193	-0.134974	0.00918896	0.823169	-0.118255	-0.0902031	0.652774	0.169399	0.132529	-0.0369123	-0.023597	0.0491363	1.59714	0.266586	0.370003	0.0691508	-0.434748	-0.300518	0.307261	-0.127727	-0.279953	-4.12515	-0.512492	0.17268
0.0636	-0.0572387	0.612858	-0.770363	0.00980106	0.0372897	-0.0170133	0.0679351	0.0252092	-0.298669	-0.0673968	-0.0956582	0.456696	-0.0453944	0.0385692	0.00659284	-0.253125	-0.194652	-0.0145945	0.0304487	0.0384499	0.000747485	0.63913	-0.48627	0.206806	-0.0527635	-0.780367	-0.45122	-0.148107	0.0569456	-0.110875	4.63687	0.0536459	-0.0855754
0.0638	-0.267627	-0.353882	-1.61882	-0.00954154	0.0299821	-0.0147648	0.0934003	-0.0702492	-0.0220078	-0.045438	0.00853633	0.329792	-0.308044	-0.0609024	-0.115625	-0.483467	0.408144	-0.0930954	0.0487964	-0.0259396	0.12251	-0.812795	-0.194361	0.024732	0.243108	-0.0210665	-0.394693	-0.249762	-0.0474317	-0.162993	3.43014	-0.0297128	-0.0809117
0.064	0.00985529	-0.0186424	0.568424	-0.0387357	-0.0946881	0.0677992	-0.0504977	0.019873	0.264505	-0.0241521	0.086179	-0.231486	-0.00440751	0.0865643	0.133431	0.0392393	-0.01965	-0.0530595	-0.0484663	0.000413149	-0.123195	-0.693466	0.610855	0.139112	-0.0768288	-0.570102	-0.528308	0.115804	0.176779	0.0249521	-3.75555	0.128125	0.0993304
0.0642	0.476346	0.0729698	2.11873	0.0136837	0.17989	0.0210309	-0.158588	-0.0488138	0.299034	-0.0199775	0.137078	-0.521401	0.429338	-0.126747	-0.10545	0.415823	-0.182416	0.0438864	-0.068747	0.0239316	-0.184328	0.311329	-0.2172	0.208629	-0.215496	-0.291355	-0.415844	0.194624	-0.0566329	-0.28261	-2.75209	-0.160248	-0.141598
0.0644	0.152397	-0.168892	0.563864	0.0120578	-0.174413	0.0278353	-0.0859796	0.0831398	-0.0133584	0.0224164	0.0115846	-0.191294	0.192319	0.0494124	-0.0291348	-0.460419	-0.272692	-0.0132534	0.0627684	0.0158692	0.116024	0.946399	-0.0891549	0.42566	0.123457	-0.506153	-0.388955	0.140279	0.013069	-0.0816149	3.83457	0.147869	0.0475943
0.0646	-0.272676	0.00396672	-1.64912	-0.0134087	0.0716211	0.00892734	0.0341595	-0.0551737	-0.267401	0.0595407	-0.0890414	0.450445	-0.378044	0.144195	-0.0257233	-0.63038	0.494688	-0.0110536	0.0668406	0.015719	0.0798045	-0.138278	-0.34669	0.0997954	0.00878364	-0.954839	-0.310548	-0.123135	-0.00188392	-0.118981	1.28968	-0.447339	-0.00964912
0.0648	-0.126145	0.2883	-1.20987	-0.0130114	-0.0629528	-0.0243498	0.151286	-0.0295321	-0.146981	0.0813061	-0.0996625	0.628864	-0.239369	-0.429862	-0.0378679	-0.0812867	-0.138896	-0.0409993	-0.0803097	0.00243678	-0.195478	-0.571624	0.519556	-0.0649476	0.172652	-0.158976	-0.374267	-0.199339	-0.165149	0.0449273	-2.97058	0.773609	-0.393502
0.065	0.0684179	0.0185971	0.0987301	-0.0226076	0.0546237	-0.000317217	0.0818941	0.213262	-0.0134945	0.0765907	-0.046368	0.091064	0.670013	-0.0216956	-0.0710062	0.453904	-0.350859	0.0551951	-0.0840795	-0.0356257	-0.096462	-0.255687	0.0334591	0.026048	-0.343595	-0.967664	-0.455771	0.211305	0.00778177	-0.14341	-0.670113	-0.255001	0.105606
0.0652	0.156607	-0.207307	0.819615	0.0206796	-0.00112999	0.0228007	-0.206887	-0.172388	0.109393	0.0721056	0.0579597	-0.428968	-0.236905	0.262441	0.0790603	-0.377623	0.101238	0.0646212	0.111544	0.0590138	0.201321	0.0264706	-0.368053	0.105129	-0.0679268	-0.107813	-0.459113	0.2011	-0.0372682	-0.12197	0.832539	-0.692564	0.0325027
0.0654	0.213445	0.319372	0.627547	0.038575	0.13399	-0.0184672	-0.0791275	0.0813443	0.165895	0.0658242	0.132149	-0.484395	-0.694325	-0.14166	-0.0809612	-0.860759	0.334619	-0.105303	0.0940061	-0.0211695	0.216146	0.231391	0.276998	0.213497	0.345113	-0.204917	-0.479833	-0.0409541	-0.000450717	0.0234845	2.25566	0.44931	-0.258134
0.0656	0.0496333	-0.318232	0.137047	0.000756285	-0.0656099	-0.034485	0.148856	-0.0686454	0.0456929	0.0694571	0.00189243	-0.125638	0.396965	-0.213447	-0.040679	-0.130954	0.148189	-0.104745	-0.0639499	-0.0195603	-0.051693	0.0392451	-0.216257	0.250705	0.0401055	-0.863113	-0.387079	-0.20313	0.118976	-0.0736545	0.772384	0.320014	-0.0163993
0.0658	-0.0296501	0.0822413	-0.513936	-0.0187746	-0.107225	-0.00422734	0.121943	-0.0199929	-0.0976606	0.0415673	-0.0297466	0.36873	0.41576	0.279761	0.011835	0.444149	-0.721958	-0.0888334	-0.0431227	0.0102849	-0.0700534	0.0531819	-0.0263044	0.260817	0.0590137	-0.263653	-0.437752	-0.371159	0.13543	0.0463871	-5.97219	-0.273472	0.125145
0.066	-0.112499	0.235825	-0.828451	0.0470083	0.145533	-0.0341961	0.0495724	0.106067	-0.132389	0.0781965	0.00367636	0.407737	-0.448102	0.0063798	0.018494	0.517421	0.19673	0.108865	0.0686812	-0.0184973	0.201692	0.164788	0.224853	0.16577	-0.422954	-0.824147	-0.190896	0.0649974	-0.0402861	-0.0619731	-0.381219	-0.0167798	-0.306816
0.0662	-0.0146807	-0.200741	-0.085909	0.00694422	-0.0344824	0.0260531	-0.0339373	-0.0204869	-0.0877191	-0.019236	-0.108739	-0.0669594	-0.356078	-0.276844	-0.0375653	-0.316659	0.0949928	0.0727112	-0.0303886	0.0339845	-0.0562392	0.105818	-0.156947	0.17708	-0.00348748	-0.403549	-0.255158	0.098986	0.276883	0.0590755	7.61019	-0.375881	-0.289348
0.0664	0.171336	-0.199936	1.26324	0.0235838	-0.018859	0.0354496	-0.02715	-0.0408288	0.0748793	-0.069474	-0.0286104	-0.265186	0.705027	0.000795272	-0.11733	-0.337035	0.266644	0.103473	-0.109171	-0.0257413	-0.21412	-0.229997	-0.139359	-0.0583245	0.144857	-0.721703	-0.120398	-0.0738463	-0.276369	-0.0616155	-1.02803	0.571669	-0.0218356
0.0666	0.087747	0.525417	0.407737	0.0217539	0.0312443	0.0175316	0.0244159	0.00269116	0.193024	-0.081087	0.0670585	0.0352938	0.278445	0.12212	0.0612997	0.381366	0.0872983	0.0147336	0.036642	0.0169388	0.0955884	-0.136082	0.56204	0.10079	0.0318939	-0.685376	-0.194137	0.00875412	0.074571	0.0240603	-6.77646	-0.133616	-0.0572473
0.0668	-0.257952	-0.509026	-0.845343	-0.00187987	-0.135911	0.0461178	-0.0732721	0.0225376	0.0297891	-0.0576611	0.0947692	0.259095	-0.49239	0.0245601	0.034792	0.529777	-0.423156	0.0744653	0.0750471	0.000356391	0.126627	-0.21507	-0.67479	-0.057114	-0.0916147	-0.497708	-0.292662	0.0860335	-0.123714	-0.107228	1.38892	-0.0328773	-0.198629
0.067	-0.0775041	0.0901029	-0.0714174	-0.0038195	0.0981171	0.00603345	-0.0684998	-0.0397481	-0.120743	-0.126624	-0.0913213	0.189368	0.0043199	-0.249337	-0.0619713	0.116081	0.22122	-0.0275776	0.0106391	0.05234	-0.0604686	0.46427	0.491372	0.37403	-0.0409907	-0.239525	-0.133997	0.306269	-0.0570845	0.0729046	5.62137	-0.118992	0.137824
0.0672	0.0884385	0.382422	0.231365	0.0033248	-0.0937774	0.0241743	0.13033	0.0341483	-0.0468311	-0.0910366	0.0826621	-0.180601	0.718913	0.0913904	-0.115745	-0.553658	0.152633	-0.0498226	-0.0570388	-0.0386728	-0.104317	-0.0858584	-0.550932	0.208771	0.181567	-0.278357	-0.21451	-0.0253175	-0.0203125	-0.0307534	-1.09394	-0.228489	-0.352641
0.0674	-0.273085	-0.585185	-0.383447	-0.0108809	0.00696959	0.0539541	0.0400883	0.107238	-0.0438871	-0.133456	-0.0029473	-0.323456	-0.15672	-0.178151	0.0632852	-0.496981	-0.272814	0.0611981	-0.0333281	0.0239605	-0.115233	0.0905907	0.5884	0.272807	-0.412277	-1.05997	-0.0692618	-0.239378	-0.0484895	0.0342159	-3.4051	1.4714	-0.125022
0.0676	-0.0535042	0.304059	0.16264	0.0198102	-0.0152685	0.0432517	-0.210259	0.0121636	-0.0955533	-0.0441317	0.0386971	-0.0748731	-0.244495	0.276643	-0.0189682	0.173598	0.421248	0.0996324	0.0566736	0.0071915	0.0623856	-0.144392	-0.475751	0.233987	0.143685	-0.0299259	0.0632104	0.0516923	0.144154	0.0614422	-1.09127	-1.56247	0.0471105
0.0678	0.116677	0.102434	0.796002	5.98377e-05	0.120509	-0.00310406	-0.139778	-0.0849765	0.058717	0.00552814	-0.0483031	0.180691	-0.133901	-0.175593	0.0624427	-0.174251	-0.441707	0.199639	0.0889052	-0.0222682	0.200166	0.196339	0.0802769	0.0996671	-0.140742	-1.20902	-0.0150216	0.199011	-0.0344675	-0.0605115	1.0481	-0.0840594	-0.463267
0.068	-0.102443	-0.499781	0.141716	-0.0263704	-0.0678265	-0.0258517	0.126743	-0.0197282	0.187867	0.0426839	-0.0267741	0.154478	0.293584	-0.0555878	-0.0840441	-0.343576	0.342283	0.0834422	-0.00381826	0.0375766	0.00852499	0.364055	0.187238	0.148621	-0.127741	-0.283537	0.0686489	-0.0905445	0.0470989	0.0579755	7.2011	0.792994	-0.135874
0.0682	-0.0594669	0.562357	-0.937331	-0.00571383	0.077697	-0.0657446	0.221351	0.025784	0.0266186	0.0920104	0.00847353	0.115621	0.0943052	-0.0795736	-0.0099389	-0.417859	-0.123548	0.0113532	-0.0565529	-0.02514	-0.0820403	-0.324042	-0.302837	0.0304584	0.0872339	-0.446359	-0.137552	-0.143096	0.0148045	-0.0627278	-3.73804	-0.249615	0.290209
0.0684	-0.292028	-0.136735	-0.858214	0.00267544	-0.0195016	-0.0334291	0.00442155	0.0376061	-0.197562	0.15361	0.0163531	0.012078	-0.712633	-0.00902904	0.0677758	-0.0475778	-0.2849	0.00766484	-0.00790137	0.0117943	0.0575004	-0.471284	0.345079	0.0985805	-0.204417	-1.19169	-0.0423444	0.0745336	-0.0755219	0.0984418	-10.6724	0.400406	0.136421
0.0686	0.246501	-0.269049	0.663836	0.00807745	0.053829	-0.023684	-0.105976	-0.0544226	-0.0964539	0.138063	0.00618859	-0.164057	0.0797707	0.0984753	-0.122752	0.263849	0.272837	0.0357653	-0.00433172	-0.0278827	0.0448524	0.163936	0.0162714	0.322026	0.633889	0.555009	0.0152525	0.11653	0.0275332	-0.0609153	7.61901	-0.460141	-0.31671
0.0688	0.311131	0.452591	1.12858	-0.0141081	0.00175206	-0.00601625	0.134396	0.040215	0.0984889	0.132977	-0.0214952	-0.0487109	0.127988	0.159867	0.0510336	-0.03295	-0.438625	0.136343	-0.0114842	0.0252502	0.0128291	0.487113	-0.436901	0.372705	-0.451689	-1.41463	-0.0936068	-0.298127	0.154134	0.0456637	7.86686	-0.68354	-0.173053
0.069	-0.0126876	-0.353369	-0.0347046	-0.0203838	0.00238441	0.0163717	0.170038	0.0183968	0.0799966	0.116045	0.0457217	0.174808	0.0119439	-0.0690771	-0.0538887	0.156064	0.503409	0.226399	0.0337886	0.0152678	0.0274371	0.432924	0.309768	0.43863	-0.270844	0.0781853	0.0460213	-0.0124923	-0.335563	-0.0645959	-7.67065	1.41107	0.113642
0.0692	0.0228924	-0.0387487	-0.746242	-0.0154832	0.000428462	0.0204053	-0.053194	-0.0724653	0.0693503	0.0563831	-0.08435	0.141053	0.0598817	-0.228905	-0.0164472	-0.0924069	0.057117	0.0230101	-0.085531	-0.0390551	-0.101158	-0.44755	-0.245255	0.114706	-0.158484	-0.822359	-0.0555438	0.24319	0.354691	-0.00566854	-3.57603	-1.06449	-0.0618548
0.0694	0.0430243	0.574515	-0.778389	-0.00136372	-0.03034	0.0496288	-0.106749	0.0813009	0.000748433	-0.0116919	0.00223832	-0.0654891	0.142007	-0.0724228	-0.0917252	-0.0422946	-0.179583	-0.0283668	-0.000649751	0.0555848	-0.15483	-0.284553	0.382264	0.0928179	-0.0793717	-1.04459	0.0572221	0.0487101	-0.306781	-0.186398	4.38214	0.680638	0.0820769
0.0696	0.00646285	-0.463043	0.0842996	0.0153942	-0.0149394	0.0421815	-0.127048	0.00341603	-0.134198	-0.0622841	0.027626	-0.122328	0.0491585	0.0496742	0.000671243	0.465167	0.366797	0.0321173	0.0491618	-0.054192	0.171539	-0.0254034	-0.210666	0.133658	0.724286	0.305343	-0.00645108	-0.343582	0.214346	0.155345	2.22214	-0.458743	-0.0308126
0.0698	0.230668	-0.124448	1.36295	-0.0176742	-0.00800342	0.0419349	-0.00638618	-0.0795149	0.00453252	-0.0752488	0.0913818	-0.0868196	-0.101989	0.114756	-0.0357753	0.0518316	-0.401366	0.113973	0.0959848	0.0344378	0.0996624	0.401534	0.113469	0.175028	-0.657445	-1.89079	-0.306846	0.0492098	-0.136141	-0.101746	-2.78299	0.257246	-0.431383
0.07	0.206867	0.553838	0.344332	-0.00535253	-0.00694605	0.00967125	0.10975	0.12415	0.123074	-0.108781	0.0019573	-0.00221326	0.206338	-0.139668	-0.0579766	0.0855772	0.132992	0.00436266	-0.0108818	0.0505884	-0.0791521	0.197403	-0.0359744	0.356341	0.0690737	0.885653	-0.120577	0.300834	0.118916	0.0453453	-0.706944	0.916778	0.397857
0.0702	-0.376807	-0.561144	-1.06891	0.0282769	0.00766353	0.0018705	-0.0929938	-0.0464657	-0.0322694	-0.0878082	-0.00198248	0.0348429	0.191156	0.222586	-0.058058	-0.0422826	0.0487346	-0.0193808	-0.0979962	-0.061999	-0.175161	-0.419195	-0.241001	0.239025	-0.0358481	-1.20166	-0.377899	0.0315651	-0.140677	-0.198115	-0.286564	-2.12123	0.0175618
0.0704	-0.0669073	0.15962	-0.23784	0.0262541	0.0285907	-0.017348	-0.107926	-0.0135773	-0.0609491	-0.105748	-0.0365347	0.104278	-0.398898	-0.145751	-0.00638234	-0.417602	-0.232322	0.00175162	0.0249214	0.0428232	0.0996821	0.0218633	0.468882	0.408785	-0.190421	-0.73464	-0.0729995	-0.146385	0.101349	0.00308705	1.27477	1.74775	-0.00586974
0.0706	0.0716511	0.271589	0.650899	0.00143369	-0.0221885	-0.0125233	0.114058	0.0337228	0.0227883	-0.0364703	0.0102351	0.114696	0.0450298	-0.230192	-0.0732953	-0.0242073	0.58347	0.0318445	0.21273	0.0346312	0.317851	0.30215	-0.582203	0.333567	0.721549	0.447763	-0.142164	-0.050277	-0.084691	0.0132641	4.73869	-0.813418	-0.0102927
0.0708	-0.189303	-0.398871	-0.1106	0.0354644	0.0627832	-0.0424107	0.0888374	0.0634188	-0.0458513	-0.00538076	-0.00120363	0.0848393	0.452632	0.160698	-0.0929305	-0.461423	-0.716139	-0.0714384	-0.0679375	-0.0742989	-0.0106681	0.325831	0.017388	0.251914	-1.04127	-2.23366	-0.246539	0.0776966	0.158731	-0.0396156	-6.36159	0.245496	0.0941648
0.071	-0.1198	0.0318836	0.11199	-0.0181564	-0.108645	0.0557587	-0.0668524	-0.117461	-0.0189318	0.0235305	0.0361753	-0.00469332	-0.150867	-0.0971774	-0.0026135	0.0468421	0.677411	-0.159024	-0.172995	0.0464642	-0.455989	-0.0754167	0.144612	0.103455	0.42389	1.40787	-0.204196	-0.15629	-0.163512	-0.0876857	-2.51882	0.626321	-0.0747356
0.0712	0.121306	0.307815	0.429575	0.0655814	0.159376	-0.0169064	-0.00870078	0.0499271	0.109323	0.0352082	-0.0617641	-0.0177601	-0.378357	0.0274068	-0.00375683	-0.612323	-0.688613	0.00155318	-0.144275	-0.0929776	-0.101573	-0.284002	0.168688	0.00018021	-0.275826	-2.3734	-0.465784	-0.076852	0.223708	-0.0899032	7.69437	-1.09023	0.106426
0.0714	-0.209122	-0.389031	-0.064279	-0.00287122	8.32526e-05	0.00375024	0.0562068	-0.0102143	0.0967067	0.0751482	-0.00351099	0.0639083	0.0496162	-0.154156	-0.0596712	0.0988153	0.823609	-0.0252615	0.283273	0.176397	0.360497	-0.280656	-0.022262	0.190262	0.771822	0.665351	-0.2317	0.0269283	-0.218491	0.08471	-2.65229	0.644776	0.204865
0.0716	0.0161842	0.175976	-0.412575	-0.0346523	-0.152691	0.0444155	0.0689237	-0.033198	0.0275982	0.0671058	-0.0116966	0.122783	0.46376	-0.0543179	-0.146632	-0.0581018	-0.543423	-0.0239133	-0.00843011	-0.16589	0.160392	0.2178	0.226364	0.30266	-0.0724411	-1.33163	-0.648503	0.0784447	0.201596	-0.0190647	-3.46525	-0.209909	0.121021
0.0718	0.0385122	0.34647	-0.743317	0.0402608	0.137168	-0.0185117	0.0714212	0.062179	-0.0500893	0.0987991	0.0879775	-0.167051	-0.139978	-0.0769785	-0.0578704	0.250587	0.257971	-0.0728797	-0.139206	0.174435	-0.481507	0.468568	-0.347233	0.405524	-0.766228	-0.393799	-0.413407	-0.251166	0.0355473	-0.177824	4.07145	-0.544312	-0.0739376
0.072	-0.0658714	-0.487684	-0.148543	-0.0159538	-0.0639442	0.0675776	-0.0194202	-0.0333645	-0.0749317	-0.00597607	-0.132154	-0.195572	-0.222744	-0.0316306	-0.0653017	-0.0423648	0.114228	-0.0341303	0.0127058	-0.12432	0.0942628	0.208968	-0.0966322	0.41587	0.346579	0.542211	-0.392862	0.0625707	-0.103923	-0.128434	0.0029765	1.29452	0.207958
0.0722	0.316792	0.397208	0.945116	0.0185242	0.0495787	-0.000256248	-0.034446	0.0420395	-0.00291101	0.0318559	0.0867525	0.0124592	0.231657	-0.182229	-0.0575226	0.102684	0.0331124	-0.0356631	0.149042	0.0474343	0.260305	-0.20362	0.0390199	0.0764079	-0.225359	-1.99992	-0.252265	-0.0847945	0.181741	0.215753	-3.15021	-1.06311	-0.0128543
0.0724	0.33592	-0.246936	1.08458	-0.0178637	-0.0329161	0.0224182	-0.0330673	-0.00487134	0.0828764	-0.0210841	-0.0681161	0.168067	0.399403	0.254226	-0.112676	0.145156	-0.0997149	-0.0329685	0.0668999	-0.0363713	0.0515068	-0.247357	-0.300033	0.115415	0.532011	0.916457	-0.154914	0.415317	-0.424074	-0.104713	0.566622	0.729902	-0.313462
0.0726	0.0230549	-0.0769357	-0.229165	-0.0171847	-0.0674617	0.0191484	-0.0512575	-0.02784	0.067738	-0.011115	0.0590437	0.200734	-0.542242	0.00986291	0.0366856	0.138437	0.107364	0.0315296	-0.0368404	-0.0207805	0.0630818	0.287772	0.36714	-0.0417486	-0.503649	-1.67889	-0.482789	-0.0148279	0.335986	0.203457	3.34077	0.0284054	0.301749
0.0728	-0.134639	0.298119	-1.58478	0.0161561	0.0532415	0.0230927	-0.0545027	0.0169982	-0.0385474	-0.0214362	0.116775	0.0014473	-0.0901535	-0.146185	-0.110267	-0.104097	0.217366	0.0413999	0.0275138	0.0469473	0.0323912	-0.188202	0.0747309	0.162927	0.121447	0.297841	-0.299245	-0.175969	-0.204595	-0.261429	-2.71303	-1.08263	0.144853
0.073	-0.184651	0.039482	-1.0097	0.0205291	0.0333123	-0.00184215	-0.0288406	-0.0269019	-0.0352516	-0.0603662	-0.0233994	-0.239553	0.289622	0.131497	-0.0696716	0.131718	-0.379414	-0.0621914	-0.0124846	0.0280968	0.0413405	-0.359264	0.50035	0.101552	0.26161	-1.01232	-0.592501	-0.0967485	0.0970011	0.112408	-2.42384	0.903895	-0.0339311
0.0732	0.0668969	-0.314228	1.25074	-0.00590733	-0.0211434	-0.00983339	0.0444022	0.0437308	0.0200808	-0.0382995	0.00239931	-0.217596	-0.42432	0.0321958	-0.0408975	0.0621666	-0.0141822	-0.0483864	-0.0251915	-0.0101019	-0.0784377	0.00173938	-0.345886	0.31664	-0.16761	-0.891568	-0.339058	0.224205	-0.0882063	0.0312332	5.62272	-0.577619	0.0701262
0.0734	0.365152	0.122608	1.92512	0.00975257	-0.00697728	-0.0167767	0.0207304	0.0283851	-0.0223769	-0.033823	-0.115298	0.139433	-0.460724	-0.145627	-0.049353	-0.516922	0.196588	-0.0111422	-0.121219	-0.0603605	-0.170623	1.27544	-0.0254946	0.580801	0.192649	0.336481	-0.405641	0.122687	0.0503895	0.184676	-1.01441	0.306615	-0.0477915
0.0736	-0.20617	0.028553	-0.312851	0.0118087	0.0564323	-0.0149875	-0.0348751	-0.0657762	0.0404796	0.0223525	0.00937411	0.279527	0.429493	-0.0366488	-0.0655956	-0.518429	0.313671	0.0839141	0.0527256	0.0774975	-0.00238875	0.607797	-0.586797	0.26096	-0.43427	-1.44389	-0.289174	-0.130935	-0.154772	-0.0878728	-4.26297	0.618345	-0.0369944
0.0738	-0.437154	-0.295924	-1.41917	-0.0207247	-0.0143795	0.00139423	0.0387085	0.0520135	0.0842743	0.016585	-0.0233134	0.0876652	0.443916	0.132007	-0.0835137	0.0450661	-0.128242	-0.0950498	0.0893204	-0.0427592	0.178329	-0.794864	0.0384807	0.00749883	0.161954	0.580748	-0.00475381	-0.376413	0.262158	0.0874989	1.89077	-1.01109	0.0422742
0.074	-0.102159	0.355109	-0.16418	0.00473647	0.0152243	0.0333559	0.0271364	0.0376808	-0.0159877	0.052839	0.105734	-0.273813	-0.353545	-0.0804324	0.00851657	0.150828	-0.144188	-0.0527165	-0.0889605	0.0954637	-0.274388	-0.999358	0.386795	-0.199605	-0.380378	-1.31105	-0.207646	0.089402	-0.311484	0.115696	1.80504	0.363402	0.178492
0.0742	0.01165	0.0202962	0.424906	-0.00220884	0.0233732	0.027371	-0.0176825	-0.0694288	-0.0140966	0.00490667	-0.0115623	-0.296995	-0.181093	-0.0913033	-0.0629919	-0.398485	0.471242	0.0256607	-0.0886624	-0.0626618	-0.217076	-0.0355894	0.236156	0.136486	0.377906	0.0279574	0.0468409	0.186037	0.447949	0.17373	0.919494	0.0846236	-0.119472
0.0744	-0.118566	-0.501036	0.43655	-0.00418148	-0.0362927	0.0652968	0.0762126	0.0701772	0.0326891	0.0625206	0.0454889	0.0239115	0.655026	-0.0647615	-0.139107	-0.767576	-0.281532	0.130688	0.129206	0.00455111	0.23204	0.831107	-0.300246	0.340098	0.218032	-1.09306	-0.281564	-0.068303	-0.496054	-0.119671	-1.7323	0.195066	-0.0433672
0.0746	0.128874	0.535185	0.273219	0.0398047	0.00817745	-0.0136855	0.0511352	-0.0136708	-0.0286682	0.0213707	-0.0779032	0.342801	0.256011	-0.056391	-0.112974	0.451438	0.247824	0.147058	0.141552	-0.0161725	0.205984	0.835204	0.0670484	0.461652	-0.0404096	-0.477463	-0.162033	-0.18426	0.502978	0.144969	-3.67313	0.138788	0.113199
0.0748	-0.0679829	-0.196416	-0.180482	-0.0109571	0.0206801	0.0038627	-0.0332467	-0.0796379	0.0314034	0.0275185	-0.0373395	0.248775	-0.23015	-0.0242073	-0.0546081	0.808498	-0.629328	-0.0574495	-0.108508	-2.68868e-05	-0.149214	-0.181208	0.187928	0.31135	-0.12009	-0.440768	-0.272073	-0.132656	-0.441267	0.114806	3.57568	-0.336116	-0.129821
0.075	0.0878819	-0.200896	-0.154989	0.0123187	-0.108877	-0.0311497	-0.0184058	0.0464046	0.133593	-0.0263436	0.000532684	-0.0464877	-0.136942	-0.0235439	0.0021246	0.204241	0.1605	-0.0626603	-0.0646055	0.0256595	-0.107337	-0.851096	0.338052	0.0222123	-0.329871	-0.882524	-0.0584011	0.6397	-0.0812594	0.122331	3.33139	-0.0829095	-0.288982
0.0752	0.0744694	0.557197	-0.29511	-0.00850335	0.130713	-0.00339835	-0.043509	0.0468198	0.0356425	-0.0143745	0.098171	-0.272212	0.416839	0.00278534	-0.0723647	-0.653334	0.195757	-0.0690371	0.0901946	-0.0300269	0.309363	-0.625784	-0.481592	0.117688	0.195805	0.267271	0.132381	0.0255492	-0.0596225	0.159446	-4.05029	0.752652	0.144583
0.0754	0.0252459	-0.461282	-0.444293	0.00920683	-0.106961	0.034306	-0.0342531	-0.0322928	-0.0753594	-0.034316	0.00910865	-0.260737	-0.012049	0.171631	0.0207932	-0.160603	0.180302	0.209206	0.105101	0.0322711	0.193125	1.30204	-0.135747	0.327664	-0.535246	-1.33114	-0.00696491	-0.246207	-0.0479722	-0.000578643	-2.85602	-0.441404	-0.0382769
0.0756	0.165455	0.236354	0.156399	0.0098938	0.117936	0.0480366	0.0538817	0.00656247	-0.0403681	-0.0044136	0.0320332	0.0382809	-0.644703	-0.132793	0.0447368	0.597105	0.274048	0.135917	-0.083558	-0.0638372	-0.0530902	1.42043	-0.458382	0.450629	0.195495	0.30272	0.200643	-0.0171303	0.030644	0.152783	2.82457	0.0277448	-0.0315239
0.0758	0.271678	0.0566347	0.698192	-0.013933	-0.0558768	0.027035	0.0356303	0.023072	-0.0216191	0.0212743	0.0106893	0.254102	0.0888453	-0.112432	-0.0621561	0.230211	-0.243036	0.0273264	-0.0625272	0.0254871	-0.092671	-0.877211	0.141707	0.0796101	0.0757912	-1.1335	-0.0778228	0.16802	0.00759646	0.0507438	2.50561	-0.272045	-0.165674
0.076	0.0567726	-0.30749	0.297639	-0.00779656	-0.0528233	0.0352724	-0.0749009	0.0293539	-0.0209446	0.0297826	-0.0635391	0.0546643	0.315758	-0.00945913	-0.043468	-0.243657	-0.0972599	-0.141023	0.0411212	0.0389606	0.0323162	-1.77348	0.738569	-0.0177674	0.0233775	-0.392513	-0.0302366	-0.151789	0.0944466	0.219558	-1.32597	0.237181	-0.0345818
0.0762	0.046368	0.293982	-0.574879	0.0110206	0.0797373	-0.0317948	-0.0109766	-0.0318799	0.0885405	-0.00739065	-0.0513116	-0.0863666	-0.32282	0.068766	-0.0668417	-0.461349	-0.0614303	-0.128172	0.00673427	-0.000783086	-0.0320082	0.436632	0.493459	0.311596	0.0182806	-0.774696	-0.156113	-0.0312266	-0.0442454	-0.0720856	-2.29606	0.0236567	-0.0504639
0.0764	-0.150634	0.0150472	-0.608216	0.0305656	0.0911019	-0.116392	0.0747597	0.0409925	0.0656959	0.0239589	0.0420255	-0.0267362	-0.463542	-0.0854983	0.0502531	-0.0910743	0.328446	0.166871	-0.0843318	-0.00391197	-0.228494	1.39772	-1.0181	0.584191	0.21886	-0.840025	0.0595524	-0.185189	-0.0138815	0.156452	1.11333	0.190726	-0.0910327
0.0766	-0.000619536	-0.274223	0.414591	-0.00231302	-0.129191	-0.0466382	-0.0600289	-0.0817719	0.0117478	0.0316047	0.00972979	0.0636393	0.3285	-0.0854996	-0.103472	-0.0779486	-0.300217	0.16082	0.0655741	0.0219107	0.00933119	0.228544	0.0404339	0.317299	0.236818	-0.207015	0.213265	0.285493	-0.378618	-0.00147762	1.37315	-0.126149	-0.0761028
0.0768	0.0456958	0.291295	0.696964	0.0118013	0.0662771	-0.0227254	-0.0515945	0.0621296	-0.00529306	0.0103094	-0.0251535	0.179974	0.599619	-0.096696	-0.0047414	0.138032	0.243457	-0.0489294	0.0933418	-0.0214422	0.170638	-0.959532	0.626369	-0.000844599	-0.688191	-0.548924	-0.016558	-0.0277159	0.571873	0.217703	-1.21778	0.141651	-0.169228
0.077	-0.179794	-0.187128	-0.0814956	0.0139438	0.0642917	0.0181196	0.077685	0.00722861	-0.035893	0.0184694	0.0852063	-0.0375217	-0.206531	-0.0750987	0.0441541	-0.582868	-0.240097	-0.287842	-0.0418073	0.0506178	-0.161328	-0.53134	-0.473793	0.141571	-0.642367	-0.0755117	0.00909403	0.012064	-0.710239	-0.155803	0.163878	-0.026432	-0.105398
0.0772	-0.175307	-0.0089819	-0.306289	-0.00266744	-0.114891	0.11653	0.153434	-0.00182154	0.0230863	-0.0657648	-0.077204	-0.286364	-0.134685	0.0389902	-0.00174539	-0.443846	0.556331	-0.108876	-0.0578481	-0.00697492	-0.0849045	0.936033	0.0959542	0.348528	0.629572	-0.610068	-0.0908002	-0.105936	0.581273	0.131411	0.503092	0.00421219	0.0214723
0.0774	-0.101505	0.0520093	0.136557	0.0197647	0.0351986	0.101168	0.0411344	0.0187494	0.0286669	-0.0793977	0.0205052	-0.0322698	0.325096	-0.168323	-0.0579861	-0.457997	-0.312506	0.198371	0.0322508	-0.00895123	0.143935	0.546613	-0.332598	0.371856	0.62347	-1.08566	0.0054504	-0.073446	-0.474945	-0.0978919	-0.836999	0.334865	-0.207672
0.0776	-0.107997	-0.0153506	0.119669	-0.00664417	-0.0296241	0.0547128	-0.168542	0.0336528	-0.0731333	-0.0217343	0.0336416	0.192276	0.366149	0.115379	-0.0842708	0.283603	-0.0974725	0.111073	0.0723142	0.00599613	0.153128	0.0663572	0.471046	0.240939	-0.246897	-0.225531	-0.297015	0.136719	0.406346	0.118955	0.0107428	-0.408448	-0.145052
0.0778	-0.0646499	-0.0584276	-0.300137	0.00421554	-0.0390793	0.0278649	-0.143616	-0.0686907	0.0344475	-0.0710991	-0.0327286	0.0250003	-0.288617	-0.0776714	-0.0135586	0.683029	0.310286	-0.0663884	-0.0163699	-0.028986	0.0408376	-0.942509	-0.558907	0.140479	-0.947947	-0.615117	-0.344254	-0.0341609	-0.450771	-0.086241	1.03996	0.298422	-0.0446935
0.078	-0.0457532	0.0364768	-0.0386783	0.00862906	0.0479328	-0.0182593	0.0291924	-0.0513929	0.156935	-0.0510586	-0.00118946	-0.0338572	-0.232453	-0.0503347	-0.0202417	-0.346867	-0.617105	-0.215169	-0.0473629	-0.00613876	-0.0190877	0.30737	0.959137	0.306179	0.207201	-0.399114	-0.0786844	0.0666351	0.29629	0.0966513	-0.397664	-0.0971184	0.0345342
0.0782	0.114776	0.047724	0.312872	0.0383721	0.101244	-0.107283	0.112451	0.1798	-0.0176762	0.0190619	0.113702	-0.0440556	0.0818496	0.0538079	0.0503393	-0.206002	0.844724	-0.0327072	0.0159669	0.0173551	0.0628453	0.468204	-0.634337	0.334774	0.831431	-0.869887	0.0310891	-0.0254365	-0.322318	-0.130449	-0.889071	-0.0066718	-0.116319
0.0784	0.109861	-0.0756408	0.0715017	-0.0187248	-0.161542	-0.0159031	0.0014372	-0.18228	-0.0559359	0.0176929	-0.0440352	-0.113236	0.206265	0.0948905	0.00794552	-0.291641	-0.639723	0.185781	0.0507769	0.00516736	0.109244	-0.140846	-0.119049	0.200481	-0.06869	-0.29147	-0.01442	-0.053997	0.348415	0.0201611	0.0555535	0.118148	-0.0615201
0.0786	0.0385252	0.139104	-0.28638	0.0166864	0.122788	-0.00495048	-0.0393639	0.204035	-0.0880054	0.0474822	-0.00415524	0.0425168	-0.352919	-0.0962809	0.0671403	0.777873	0.691176	0.118554	-0.0342718	0.0156082	-0.123765	-0.606688	0.359928	0.0563565	-0.942028	-0.205892	-0.418088	0.0601094	-0.119635	-0.0415675	0.705624	-0.100692	-0.185142
0.0788	0.144546	-0.0388351	-0.344336	0.0155743	0.0344501	-0.00207793	-0.0796225	-0.103023	-0.080938	0.108352	-0.00465907	0.149864	-0.0368391	-0.245234	-0.069556	0.124894	-0.479833	-0.205825	-0.0771203	0.00129389	-0.177038	0.346109	0.244483	0.165253	-0.16903	-0.544071	-0.434076	0.16216	0.0290379	-0.0419202	-0.151097	0.0907558	0.0198895
0.079	0.0469512	0.0372315	0.0314909	-0.0236129	-0.0789673	0.0724637	0.0863341	-0.0281906	0.144712	0.081929	-0.0215656	0.0357767	0.154621	-0.0243742	-0.0412305	-0.201392	0.0291598	-0.187042	0.0280592	0.00356588	-0.00750172	0.563952	-0.729916	0.345778	1.09635	-0.369415	-0.214124	-0.171232	-0.38595	-0.0622866	-0.782481	-0.00840022	-0.0511199
0.0792	0.232588	-0.0251644	0.261118	0.0240075	0.0563701	0.0190359	0.180119	0.0232937	0.21846	0.10524	-0.0060311	-0.0566881	0.105054	-0.0904532	-0.0535785	-0.237109	0.384394	0.154334	0.0706161	0.0019705	0.117726	0.154411	0.658252	0.190901	0.256371	-1.02697	-0.5099	0.0496943	0.447736	-0.0851443	0.0686987	0.131018	0.156153
0.0794	-0.000418737	-0.0176415	0.284874	0.0133938	0.0510072	-0.0152627	0.00584353	0.0288689	-0.0196465	0.0934472	0.0399243	-0.104345	-0.189915	-0.0249	0.0496418	-0.48257	-0.408963	0.203649	-0.00575347	0.0531284	-0.099756	-0.516866	0.102165	0.19791	-0.921429	-0.448019	-0.529375	-0.199378	-0.076918	-0.182464	1.15908	-0.296254	-0.126047
0.0796	0.0852148	-0.0815116	0.0670983	-0.00464568	-0.082429	-0.0149742	-0.13438	-0.0774308	-0.114429	0.024693	-0.0565818	-0.0701466	-0.166793	-0.120953	-0.0153898	0.482567	0.726912	0.00246276	-0.0951912	-0.0517416	-0.125544	-0.134872	-0.43128	0.218467	-0.116641	-0.102366	-0.339323	0.0438058	-0.0641345	-0.112249	0.365719	0.353632	0.0858565
0.0798	-0.120557	0.223073	-0.182311	0.0129902	-0.00623356	-0.018688	0.0165848	0.0853871	-0.0495186	0.0126803	0.00451271	0.0534817	0.337534	-0.101998	-0.0882988	-0.101379	-0.985078	-0.0846328	0.00231327	0.00980751	0.0685628	1.14002	0.176432	0.397668	0.552138	-0.907669	-0.0894582	-0.181048	0.187091	0.141441	-1.08046	-0.235638	-0.0436756
0.08	-0.100921	-0.236955	-0.263662	0.0164469	0.0560835	-0.0299643	0.114842	0.00957193	-0.0092496	-0.0255862	0.00969973	0.109509	0.204248	0.0433091	-0.00904953	-0.51727	0.553801	-0.155296	0.182387	0.0386153	0.330052	-0.0470893	-0.765624	0.2134	0.424563	-0.103456	-0.153994	0.371592	-0.322747	-0.127769	0.0926334	0.112683	-0.0181065
0.0802	-0.110483	0.164743	0.248465	-0.00886983	-0.0501144	0.0101474	-0.015133	-0.0764709	0.0785895	-0.0660382	-0.00861897	0.0422091	-0.422365	0.143704	0.0125613	-0.758591	0.302077	0.0890144	-0.070452	-0.0207603	-0.0557137	-0.579495	0.80409	-0.059144	-0.687844	-0.77773	-0.448482	0.0657225	0.161032	-0.124315	1.05385	0.00284001	-0.0824565
0.0804	-0.0504655	-0.0881279	0.408675	-0.0129997	0.00372367	0.0564364	-0.103954	0.122804	0.0431605	-0.0919752	0.0163364	-0.0185276	-0.30757	-0.0404088	0.0553655	-0.185589	-0.550209	0.250747	-0.191549	0.00587353	-0.342874	-0.483253	-0.441582	0.0100638	0.0273028	0.24999	-0.462035	-0.21895	-0.135026	-0.209397	-0.165264	0.0305766	0.161635
0.0806	-0.163784	-0.0065732	-0.0214063	0.00559542	0.0679743	0.0310232	-0.136269	-0.0707586	-0.0501844	-0.107192	-0.00619171	-0.00568572	0.365756	0.119216	-0.0384943	0.963824	0.515897	0.112259	0.148134	-0.0149225	0.318872	0.743109	0.440811	0.317401	0.201898	-1.20867	-0.478107	-0.127475	0.138714	0.0549578	-1.04875	0.017351	0.0782183
0.0808	-0.0724425	0.0291693	-0.56733	-0.0149702	-0.0696637	0.0305848	0.0219549	0.0272716	-0.0402925	-0.112275	-0.00570773	0.0627581	0.189715	-0.00286951	-0.0105015	-0.330749	-0.877261	-0.0511488	0.232599	0.0351356	0.461311	0.00212881	-0.462219	0.127415	0.370177	-0.255776	-0.384369	0.275843	-0.143097	-0.0833137	0.396204	-0.185862	0.0951098
0.081	-0.108144	0.0208102	-0.161902	-0.017221	-0.0973919	0.0707465	0.104376	0.00526428	0.00381753	-0.0929727	0.025605	0.0820532	-0.468634	0.00355607	0.0339344	-0.276546	0.963844	-0.109317	-0.177354	0.0165251	-0.404905	-0.159093	0.656302	0.293488	-0.427693	-0.897165	-0.345772	0.0396971	0.161731	-0.0269959	0.723761	0.152984	0.01794
0.0812	0.127159	-0.0971333	0.241473	0.0420119	0.218806	-0.0569023	-0.0346329	-0.0231046	0.00642024	-0.0491566	0.0587831	-0.00946282	-0.255595	-0.0459469	-0.0115967	-0.440909	-0.505862	0.219759	-0.239917	0.00327094	-0.504797	-0.231418	0.209273	0.181553	0.228009	-0.0144762	-0.156605	-0.221848	-0.202078	-0.0966943	-0.59194	-0.0066644	0.134054
0.0814	0.0672041	0.158282	0.0783514	-0.011471	-0.0862558	-0.0124898	-0.0890992	0.0328791	0.0317763	0.0283925	0.149757	-0.150429	0.339294	0.0895683	-0.0544971	0.369845	0.349679	0.223742	0.0545887	-0.0750472	0.178724	0.266053	-0.234079	0.235689	-0.159184	-0.922157	0.0197476	-0.15785	0.246232	-0.09824	-0.589873	-0.113978	0.0387182
0.0816	0.125368	-0.0950492	-0.20565	0.00992241	-0.00702153	-0.032542	0.0445602	-0.0283302	0.0480375	0.0872128	0.0355403	-0.238018	0.112805	0.0582776	0.00329584	0.682863	0.190097	0.14346	0.284442	0.119302	0.403405	1.15374	-1.24109	0.413347	-0.162319	0.0667996	-0.102607	0.29918	-0.317317	0.0889465	0.237449	0.0371628	0.0540166
0.0818	0.112534	0.0912926	0.090991	0.0440296	0.145858	-0.0927779	0.175717	0.0387386	0.0109464	0.12441	-0.0948866	-0.127657	-0.388147	-0.00935892	0.0639639	-0.347542	-0.80418	-0.0441034	-0.0819482	-0.0503562	-0.0793706	0.896852	0.356872	0.256734	-0.0992325	-0.558625	-0.193673	0.361607	0.303361	-0.0586256	0.276119	0.114113	0.0872846
0.082	0.156773	-0.043286	0.250827	-0.0219183	-0.175716	0.0314231	0.115747	-0.0410031	-0.0299196	0.13487	-0.254034	0.148116	-0.285811	0.0768479	-0.00751947	-0.0117053	1.3733	-0.0383741	-0.200581	0.0984898	-0.426742	-1.52067	0.149518	-0.139674	0.251273	-0.579615	-0.178009	-0.594677	-0.27263	-0.0883886	0.189275	-0.0805588	0.133986
0.0822	0.113517	0.0340606	-0.173252	0.0179277	0.0841646	0.0233685	-0.0360583	0.0427033	-0.022187	0.111155	-0.142144	0.440537	0.168874	0.0372965	0.0449694	-0.584833	-1.38458	0.286976	0.0189303	-0.0868341	0.0932969	-1.33251	0.583915	-0.0937036	0.344274	-0.467645	-0.215073	-0.153594	0.00128362	-0.0937469	0.200894	0.0680662	0.209929
0.0824	-0.0688206	0.0853984	-0.55532	0.0098259	0.00929507	0.0579176	-0.0614576	0.0351219	-0.0112864	0.125731	0.0306011	0.375997	0.0943682	-0.0860632	-0.0637259	0.826346	1.10968	0.175996	0.173227	-0.0316814	0.392394	0.854779	-0.128417	0.343818	-0.196886	-0.782171	-0.135756	0.369257	0.100096	0.165437	-0.0872607	-0.250671	-0.0628602
0.0826	-0.00356948	-0.202182	0.249125	-0.00981714	-0.0659629	0.0599133	0.0131282	-0.0405848	0.0251339	0.0595535	0.145816	-0.0544294	-0.123811	0.0863596	0.0488046	-0.192901	-0.983473	-0.0291052	0.00685613	0.008645	0.0812305	0.764571	-0.08401	0.484533	-0.260996	-0.683993	-0.0568003	0.290782	-0.071379	-0.0423666	0.276267	-0.0177915	-0.0522215
0.0828	0.0484281	0.199688	0.757137	0.00630266	0.0377525	0.0276407	0.0368645	-0.0184155	0.0644521	-0.0264776	0.232209	-0.523473	-0.470439	-0.123338	0.0617716	-0.395197	0.315346	-0.166062	-0.106257	0.0335846	-0.13127	-0.416052	-0.320162	0.207884	0.273708	-0.161221	0.239012	-0.590307	0.0415447	0.0256423	0.253406	0.217411	0.151658
0.083	-0.0396875	-0.183893	-0.0889171	0.018125	0.0132465	-0.0298633	-0.0550794	-0.00282852	0.0269888	-0.137015	0.0287483	-0.386567	0.314501	-0.131605	-0.0237621	-0.376559	0.329919	0.0804145	-0.0382513	0.0198713	0.0104344	0.58263	-0.157503	0.410375	0.0278047	-0.804728	0.164963	-0.368187	-0.100089	-0.0610637	-0.364402	-0.236824	0.26675
0.0832	-0.300279	0.0654169	-0.543689	-0.00750104	-0.0189184	-0.0206346	-0.105522	0.0450683	-0.0653305	-0.117903	0.0241033	0.110184	0.428357	0.0955802	-0.0478716	-0.684187	-0.600122	0.202593	0.0803865	0.0493375	0.0724166	0.614092	0.997639	0.151244	-0.228349	-0.042396	0.117465	0.614502	-0.0578064	0.131949	-0.253271	0.37034	-0.101924
0.0834	-0.102919	-0.026757	-0.0674546	0.0193557	0.0532237	-0.0668249	-0.00305964	-0.0176245	-0.052181	-0.166052	-0.1769	0.500527	-0.298631	0.0116732	-0.000628856	0.432341	1.29137	0.0265909	-0.0608146	-0.101196	-0.101238	-1.85053	-0.721098	-0.153755	-0.667157	-0.675547	-0.119988	0.366406	-0.00324471	-0.0320491	0.66452	-0.637472	-0.0490259
0.0836	-0.108145	0.00727244	0.389106	-0.00854115	-0.0792302	0.0390921	0.073886	0.0511182	-0.0236494	-0.0856109	0.0285482	0.261521	-0.453949	-0.0874133	0.0837184	-0.263937	-1.50937	0.0479531	-0.0486773	0.0516985	-0.162581	-0.0327693	0.251216	0.199719	0.344376	-0.0871044	-0.0366112	-0.455667	-0.101147	0.054856	0.19965	0.534273	0.047491
0.0838	-0.0189366	-0.00453199	0.0476379	0.0165107	0.12099	-0.00598456	-0.027905	-0.0346136	-0.0210951	-0.0631636	0.00336245	-0.296609	0.46697	-0.139892	-0.0390277	0.0235323	0.69488	-0.110975	0.125877	0.0059809	0.151994	1.94565	-1.5704	0.53743	0.51785	-1.23306	0.00987082	-0.332429	0.216957	-0.0106746	-0.879384	-0.221645	0.228587
0.084	-0.123007	0.0358187	-0.289948	-0.000800074	-0.0925598	0.0733696	-0.0590852	-0.00374031	0.0484827	-0.031791	0.013103	-0.427616	0.394522	0.152862	0.00197507	0.00981219	0.126634	-0.00742972	0.0101823	0.0584096	0.00685839	1.37583	1.76116	0.492058	-0.0266962	-0.474511	-0.00727604	0.239799	-0.186163	0.105657	-0.308667	0.034257	-0.0266307
0.0842	0.0135657	-0.0275955	-0.107032	0.0134578	0.0729013	0.0242415	0.0144042	-0.0141695	0.0880181	0.0363262	-0.0512513	-0.00967054	-0.578422	-0.0666699	0.0203556	-0.117489	-0.452417	-0.000421899	-0.107752	0.000587697	-0.277844	-3.35148	-1.16446	-0.243844	-0.342156	-0.190693	0.0692176	0.470853	0.0576417	0.120435	0.771711	-0.268689	0.0333822
0.0844	0.096385	0.0812481	0.170873	0.0376924	0.0200319	-0.0227624	0.11372	0.0337061	0.0243639	0.12298	0.00738762	0.445142	-0.237017	-0.154607	-0.0571137	0.425231	0.786969	0.0290842	-0.0152919	-0.0749259	0.0637944	-0.360345	1.06093	0.308803	-0.052729	-0.692974	0.115252	-0.293166	-0.0379287	-0.102876	0.529797	0.232692	-0.0419705
0.0846	0.170346	-0.103068	-0.0911049	-0.00431094	-0.0998196	0.00690398	0.105859	-0.00677235	-0.0636823	0.165237	0.056043	0.424146	0.468449	0.229965	0.0193735	-0.503387	-0.893592	0.0651521	0.114227	0.0286889	0.214891	2.58097	-0.0720666	0.551837	0.21259	-0.440982	0.204826	-0.195243	-0.162724	0.00333872	-0.746017	-0.143458	0.161845
0.0848	0.0294644	0.194112	-0.270057	0.0563683	0.121533	-0.0663089	0.0146213	-0.00481116	-0.0602468	0.170545	0.0133867	-0.181865	-0.155198	-0.297253	-0.00223816	0.443261	1.20185	-0.129921	-0.0238903	-0.00028426	0.0712614	0.0974251	-1.04223	0.256274	-0.130077	-0.542976	-0.0320596	0.402675	-0.078815	0.0841846	-0.410095	0.130735	0.044711
0.085	0.180392	-0.228602	-0.0965591	-0.0245017	-0.109641	0.00329059	-0.0241545	0.070155	-0.0406196	0.0393516	-0.124606	-0.483671	-0.229994	-0.196181	-0.00697964	-0.169581	-1.201	-0.0451582	-0.0974288	0.0277149	-0.0974004	-1.74021	0.50123	-0.165306	-0.0281657	0.226506	-0.0899708	0.181667	0.0442984	0.133073	1.20986	-0.181152	-0.193918
0.0852	0.108476	0.361918	0.108435	-0.0157764	-0.0289308	0.0502808	-0.0506727	-0.0522372	0.0452632	0.0388277	0.024622	-0.0750282	0.00163412	0.216013	0.139342	0.0501644	0.553554	-0.0231664	0.0513486	0.0019487	0.134159	-0.4201	1.01703	0.000409419	-0.447696	-1.37007	-0.286893	-0.396483	0.0309896	-0.0394149	0.339697	-0.0349346	-0.268105
0.0854	0.150679	-0.331984	0.0651165	-0.0162632	0.145004	0.0676374	0.0196508	0.0238024	0.0830715	0.0444105	0.0690774	0.37888	-0.162777	-0.0386711	-0.153463	0.0712459	0.283509	0.102727	0.0643136	-0.0416897	0.205197	0.744381	-2.18552	0.371023	0.483485	0.262377	-0.192592	-0.220388	0.0396498	0.0251986	-1.36481	0.0817136	0.152676
0.0856	0.0579649	0.17248	0.182667	-0.00894124	-0.0791894	0.0615336	0.00706847	-0.0490489	0.0113758	-0.0327814	-0.0214604	0.300088	-0.118584	-0.022845	-0.0762473	-0.691722	-1.18277	-0.0504823	-0.0416587	0.0137671	-0.110961	2.18581	1.17097	0.761838	-0.116788	-1.47268	-0.302109	0.210658	-0.0425677	-0.0608217	-0.104075	-0.0203659	0.199106
0.0858	0.00168652	-0.000324604	-0.0674016	-0.0478105	-0.0282658	0.0423121	-0.0327369	-0.0423538	-0.00610129	-0.0495084	0.131958	-0.176501	0.0923551	0.0315738	0.0579877	0.30484	1.7158	-0.109408	-0.0263991	0.00615299	-0.0718231	-0.990181	-0.310349	0.110106	0.424127	0.118326	-0.150267	0.156787	-0.13077	0.176494	1.21964	-0.192324	0.0695437
0.086	-0.143831	-0.0561235	-0.221566	-0.00652219	0.0136524	-0.0472712	-0.0253925	0.102661	-0.0470753	-0.0766798	0.0283927	-0.462632	-0.014638	0.00829084	0.0367518	-0.607073	-1.48198	0.0847132	0.0409909	0.0725632	0.053446	-1.67654	0.421776	0.00245177	-0.386384	-0.849507	-0.149037	-0.235772	0.131227	-0.00867686	0.168069	0.216843	-0.276824
0.0862	-0.0157866	0.064843	0.0385181	-0.00875157	0.0301197	-0.0365017	-0.0202462	-0.000263835	-0.0712339	-0.115528	-0.1091	-0.134292	0.0794967	-0.243955	-0.201455	0.655694	1.08233	-0.0246258	0.0183323	-0.0143274	-0.0361071	0.301907	-0.368713	0.162479	0.0158978	-0.089791	-0.225361	0.0262322	-0.124875	0.0778323	-1.13765	-0.259491	-0.0362568
0.0864	-0.149466	-0.127692	0.42568	0.0161497	0.0164632	-0.0659722	0.0410514	0.00708494	-0.027649	-0.0639933	-0.0905702	0.464393	-0.0711923	0.160557	0.0167201	-0.397329	-0.934119	-0.0367743	-0.0561016	-0.0244082	-0.112049	2.04045	0.926192	0.472465	0.343601	-0.926595	-0.131182	0.221079	0.07821	-0.080238	-0.609081	0.11057	-0.0296841
0.0866	-0.0628104	0.123219	-0.0127538	0.0207628	0.024582	-0.0465604	0.011269	-0.06804	0.0655436	-0.0356801	0.00191581	0.50035	0.0893925	0.0517992	-0.0875801	-0.565545	0.282413	-0.0310204	0.00143005	0.0335403	-0.0635793	-0.812882	-2.29951	0.0203778	0.210246	-0.0471273	-0.271079	-0.0735612	-0.315128	0.166734	1.3048	0.0994533	0.120931
0.0868	-0.222292	-0.108034	-0.332091	0.00387769	-0.00510888	-0.00155818	-0.0497254	0.00824896	0.122037	-0.0237672	0.0375079	-0.0604745	-0.169979	-0.0156309	-0.0557497	0.205227	0.599211	0.0916059	-0.0431564	-0.075334	0.0411996	-1.28412	1.77633	-0.099943	-0.464111	-0.35931	-0.506315	-0.203808	0.461608	-0.0628012	0.416281	-0.0359507	-0.0377983
0.087	-0.066497	0.0451588	0.0189768	0.0135069	0.0411565	0.0168464	0.000262913	0.00643133	0.0243907	-0.0253179	0.0686901	-0.375016	0.0352744	-0.134209	-0.0319153	0.0795834	-1.37192	0.204999	-0.0381208	0.104484	-0.0851432	-0.609214	0.348183	0.0970813	-0.186346	-0.350635	-0.601486	-0.143977	-0.44014	0.0629346	-0.588286	-0.268909	-0.118091
0.0872	0.0206778	-0.0115271	0.133212	0.0166804	-0.0551263	0.0509305	0.110667	0.0668759	-0.0583641	0.110424	0.262526	-0.416359	0.168572	0.0872233	-0.125142	0.904641	1.41633	-0.0382652	0.029574	-0.0612732	0.114285	1.49573	-2.06299	0.613026	0.0599461	-0.885701	-0.510622	0.501333	0.00563833	-0.142761	-0.35185	0.182851	-0.00587155
0.0874	-0.0140894	-0.00376203	-0.255666	0.0175059	-0.0167967	0.0644945	0.0907118	0.0225951	-0.105288	0.0353259	-0.129511	-0.102307	-0.216697	-0.198381	-0.00812198	-0.844854	-1.03837	0.0376612	-0.013441	-0.0216493	0.12813	2.15365	1.35084	0.63844	0.76961	-0.286884	-0.347714	0.0337157	0.0952312	0.129751	0.557931	-0.334162	0.140546
0.0876	0.0211121	0.0528429	-0.291318	0.0258072	-0.0157308	0.0578774	-0.0947299	0.102643	-0.212709	-0.00356392	-0.332394	0.433446	0.00590866	0.0889641	-0.135221	-0.502966	0.768594	-0.0753329	0.0499837	0.0407194	0.0153673	-1.83743	-0.412677	-0.139859	-0.198847	-0.874568	-0.299906	-0.280112	-0.0921026	0.0562423	1.33922	0.721224	-0.145599
0.0878	0.130219	-0.0432351	0.26296	0.00251828	0.0550119	0.0354332	-0.181564	-0.165921	0.0068064	0.0252224	-0.125949	0.666006	0.114776	0.290117	-0.0205732	0.511813	0.0381678	0.109765	-0.0176813	-0.0504095	0.0711614	-1.58593	0.557748	-0.173191	-0.57684	0.438617	-0.328707	-0.178238	0.0184336	0.109638	-1.92751	-0.573713	-0.049361
0.088	0.240698	0.0516482	0.408238	0.0133449	-0.0222848	-0.00535156	0.000793509	-0.0758723	0.343541	0.0343175	0.21752	0.165752	-0.23599	0.260365	0.0458699	0.236691	-1.11635	0.0871489	-0.0310368	0.048958	-0.0844577	0.663377	-0.0250631	0.220198	-0.514161	-1.10003	-0.482035	0.335237	-0.0510772	-0.147211	-1.52639	0.144718	-0.0708011
0.0882	0.0501238	-0.0182198	-0.298343	0.0096579	-0.0262371	-0.0187469	0.132403	0.134628	0.176735	0.0730601	0.260073	-0.529604	-0.437346	-0.184033	-0.104989	0.262741	1.31462	-0.0563156	0.0728944	-0.0344767	0.119576	1.98133	-0.458687	0.414545	0.946532	-0.0940666	-0.207199	0.417745	0.0365295	-0.0267147	3.04742	-0.677288	0.107555
0.0884	-0.0176348	0.0940615	-0.752104	-0.00420633	-0.021456	0.0169858	0.176906	-0.176604	-0.0637852	0.00593871	0.147528	-0.73277	0.378272	-0.0504366	-0.221004	-1.34676	-1.19138	0.0351964	0.0810118	0.0318334	0.146594	-0.36344	-0.716397	0.237653	0.739103	-0.953426	-0.290538	-0.405051	-0.0280985	-0.00978589	1.30706	0.680266	0.0400167
0.0886	-0.0621889	-0.180711	0.162565	0.0106496	0.0593632	0.000259002	0.153125	0.185641	-0.155539	-0.0493798	-0.19727	-0.228982	0.143867	0.199198	0.0695353	0.399451	1.19471	-0.00681452	-0.0631413	-0.00465742	-0.141898	-1.98185	0.842271	-0.158838	-0.638705	-0.0280194	-0.508223	-0.351673	0.0953018	0.0997566	-3.12798	-0.0930337	0.138975
0.0888	0.233125	0.281879	0.596375	-0.00726223	0.0103183	0.0204332	-0.196007	0.0318277	-0.272584	-0.0381097	-0.306403	0.740757	-0.55138	-0.146202	-0.0167924	0.52151	-0.883854	0.242615	-0.0652951	0.0873606	-0.189686	0.0376444	0.724336	0.187162	-0.917599	-0.23058	-0.638774	0.304146	-0.0489492	-0.0221512	-1.79222	-0.127978	-0.119233
0.089	-0.0945994	-0.186205	-0.0827679	-0.00397251	-0.0652866	0.0046702	-0.2189	0.0655428	-0.101026	0.0290732	-0.0413593	1.1284	-0.178419	0.264268	-0.0538949	-0.315269	0.0767903	0.0308303	-0.0182328	-0.0926023	-0.0252724	1.12346	-1.98661	0.51129	0.525729	-0.886452	-0.221062	0.534871	-0.125693	-0.012077	2.84511	-0.135082	-0.0147711
0.0892	-0.196324	-0.108012	-0.137546	0.0124606	0.0626486	-0.0176965	0.0440713	-0.136196	0.268241	0.105912	0.294084	-0.11246	0.0249483	0.237096	-0.0960653	-0.688702	1.12558	-0.127414	-0.0235797	0.0131928	-0.0103678	1.56667	1.11702	0.385401	1.16143	-0.772458	0.130218	-0.369501	0.0638723	0.0796689	1.97545	-0.0754883	0.0758791
0.0894	0.0712448	0.381049	0.00822442	-0.00263141	0.000713492	-0.041649	0.104994	-0.0930757	0.353285	-0.0257042	0.125379	-1.28703	-0.0610973	-0.175855	-0.0866228	-1.03895	-1.27327	-0.125414	0.0677319	0.0214495	0.0580525	-1.14441	-0.292911	-0.0499071	-0.188841	-0.335199	-0.0241412	-0.585494	0.17112	-0.137403	-2.33947	0.10162	0.175277
0.0896	-0.205436	-0.419759	-0.157817	0.012822	0.0404544	-0.0432965	0.0452664	0.0135984	0.0809994	-0.0242619	0.0837696	-0.850702	-0.0319954	-0.0898615	-0.07663	1.0905	0.884207	-0.0927587	-0.0581887	0.0322298	-0.0351535	-1.7427	0.329186	-0.200278	-1.44407	0.0765637	-0.32567	0.160385	-0.356467	0.0311592	-0.881878	-0.056891	-0.110711
0.0898	0.000288262	0.236852	0.0171043	-0.00406503	-0.0244886	-0.0170963	-0.0373693	0.0350956	-0.148666	0.0300018	-0.169208	0.527316	0.0730863	-0.272765	0.0825192	0.410114	-1.33542	0.208811	-0.0840453	-0.0122263	-0.156493	0.346002	0.236488	0.173042	-0.357418	-0.524863	-0.313513	0.562756	0.175472	-0.0983213	1.44692	-0.173285	0.132482
0.09	0.0566978	-0.109919	0.299114	0.019228	0.0372639	0.00126651	-0.00719876	0.261698	-0.349891	-0.00539902	-0.251854	1.35443	0.252357	0.0515143	-0.0703648	0.0409196	0.878369	0.0863119	0.124733	-0.0818094	0.281595	1.97601	-0.937573	0.603115	1.18753	-1.17792	-0.063657	-0.216714	0.236267	0.0426325	1.28858	-0.0461988	-0.0555199
0.0902	-0.0613543	-0.108369	0.362114	-0.0177579	-0.00583192	0.0491219	-0.0501748	-0.114269	-0.276638	0.0493665	0.0122324	0.742132	-0.052754	0.141966	-0.169264	-0.505577	-0.0899391	0.162727	0.0936452	0.0371547	0.217076	0.833811	-0.430429	0.41413	0.984204	0.151603	0.058397	-0.59406	-0.317014	-0.0984166	-0.674843	0.357391	-0.0649729
0.0904	0.148161	0.226886	-0.209056	0.00554873	0.0282223	0.038648	-0.0173538	-0.0369101	0.142612	-0.00571796	0.200354	-0.734092	-0.13994	0.189916	0.0584351	0.0671577	0.206099	0.036621	-0.0649962	0.0652847	-0.153784	-1.95403	0.502181	-0.011316	-1.51349	-1.10555	-0.400706	0.205297	0.0309743	0.04205	-1.81114	-0.0992785	0.153386
0.0906	-0.158575	-0.117179	-0.522171	-0.0220396	-0.0395385	0.0537482	0.157189	-0.171642	0.534382	-0.0590408	0.123843	-1.34672	0.292012	-0.0824525	-0.0750031	0.714013	0.141661	-0.0904818	-0.110851	-0.0958529	-0.122812	-1.37672	0.954926	-0.100459	-0.72768	0.578677	-0.080621	0.643512	0.0333911	-0.152595	0.138218	-0.295191	0.121992
0.0908	0.0611389	0.0192171	-0.00345973	-0.00420298	0.0211947	0.00515883	0.0763612	0.147932	0.269698	-0.049847	-0.00591089	-0.328549	0.637191	0.1409	-0.132813	-0.0179328	-0.835709	0.00837104	0.145546	0.0938893	0.271449	1.03856	-0.687261	0.372605	0.563845	-1.43025	0.178764	-0.0848189	-0.006965	0.0447991	2.52236	-0.177261	0.0585741
0.091	0.0895664	0.213029	0.0335581	-0.017657	-0.0208223	0.0255616	-0.241021	-0.0683229	-0.217393	0.042545	-0.143797	0.976257	-0.262588	-0.00383294	0.0811956	-0.322134	1.02641	-0.198915	0.184667	0.00606371	0.256504	1.72891	-0.611251	0.522951	1.08122	-0.728169	0.318307	-0.643286	-0.0207939	-0.130194	0.20121	0.542903	-0.11128
0.0912	0.0174264	-0.254585	-0.185665	0.00428177	0.0360533	-0.037173	-0.0736371	0.226258	-0.443253	-0.0125201	-0.16688	1.0806	-0.338491	-0.0443721	0.0741788	-0.764015	-0.884021	0.0084449	-0.340707	-0.0664398	-0.483566	-0.438926	0.196985	0.10632	-0.0798401	0.000639795	0.0906975	0.216563	0.0665781	0.0648555	-4.04886	-0.148344	0.107407
0.0914	0.0316114	0.0602206	0.33713	-0.00968229	-0.0259497	0.000431528	0.140046	-0.117928	-0.269649	0.0422563	0.0563693	-0.0951797	0.226081	-0.0768496	-0.0517659	0.343252	0.370241	0.0493148	0.0539174	0.111202	-0.196717	-1.51725	0.239692	-0.0481659	-1.27081	-0.866921	-0.331128	0.604599	-0.0223373	-0.161965	-0.579925	-0.191862	-0.015041
0.0916	0.183027	0.211712	0.126282	-0.00064369	-0.0198442	-0.00710565	0.225494	-0.0417402	0.240181	-0.0189818	0.110493	-0.988495	0.162291	0.15569	0.0114428	0.428185	-0.200732	0.171388	0.062654	-0.260702	0.47979	-0.282059	0.0722035	0.151633	-0.0797339	0.290894	-0.0530532	-0.174891	0.0237211	0.0528109	4.97307	-0.495395	-0.0151515
0.0918	-0.210336	-0.493059	-0.187075	0.00634326	0.0949465	-0.0161249	0.00499668	-0.0486018	0.501088	0.0335533	0.308478	-0.791348	-0.550501	0.0603022	-0.227158	-0.516303	-0.120451	0.119193	0.0424647	0.351804	-0.253714	1.23896	-0.732007	0.49953	0.533093	-1.24987	-0.121056	-0.570083	0.0192537	-0.12108	0.515119	0.800052	0.111674
0.092	0.0425047	0.556286	-0.383901	-0.00944108	-0.0785786	0.0152726	-0.290222	-0.0038689	0.215072	0.0331097	-0.110525	0.261049	-0.360317	-0.0403245	0.275171	-0.600874	0.920091	-0.157296	-0.19656	-0.165856	-0.208963	1.51312	-0.236651	0.607168	0.61219	-0.113179	0.127638	0.272063	-0.0317067	-0.000494137	-4.96546	-0.311656	0.101842
0.0922	-0.0591802	-0.192468	-0.191749	0.011825	0.0374208	-0.0022775	-0.0975378	0.0793522	-0.218621	0.0322249	-0.156905	1.00252	0.404637	-0.291449	0.0349044	-0.474526	-0.827365	-0.0473474	-0.0192118	0.074181	-0.115203	-0.735099	0.366719	0.0924714	-0.516965	-0.595928	-0.0240892	0.456666	-0.0272833	-0.151681	-0.911314	0.17438	-0.071109
0.0924	-0.00228984	-0.111527	0.502174	0.00200788	-0.038479	0.0155709	0.243531	0.00571186	-0.32049	0.00267088	-0.0961704	0.555536	0.721151	-0.0640839	-0.12228	0.744147	0.365993	-0.158991	0.144866	-0.119434	0.225223	-2.24372	0.53147	-0.0672746	-0.940177	-0.607742	-0.107756	-0.254128	0.277537	-0.0349391	5.48201	-0.659447	0.0261219
0.0926	0.176432	0.319314	0.249943	0.0169435	0.0199723	0.0276213	0.217756	0.178278	-0.250715	-0.0161647	-0.00591625	-0.352466	-0.380637	0.43709	0.017881	0.377134	-0.46077	0.00243084	0.104621	0.0706851	0.196082	-0.205588	0.144242	0.0956396	0.351814	0.0405416	0.0715738	-0.511373	-0.234947	0.0333393	1.9047	0.239249	-0.158774
0.0928	-0.113808	-0.286709	-0.427183	0.0041424	0.0440054	0.00654984	-0.14933	-0.222351	0.0579649	-0.00752984	0.223756	-0.809048	-0.835261	-0.26418	-0.0513015	-0.232837	-0.1591	0.0369865	-0.0818811	-0.0387526	-0.110912	2.29748	-0.292514	0.630346	0.371032	-1.65302	-0.0318786	0.00150621	0.0668185	0.000220506	-5.00671	0.553437	-0.0509388
0.093	-0.0270746	-0.126624	-0.0253917	0.0121627	-0.0473607	0.00268763	-0.220882	0.0101143	0.441409	-0.0663925	-0.053738	-0.372943	0.91918	-0.034186	-0.066805	0.0113054	0.339343	0.072673	0.0065483	0.126183	-0.0384967	0.623792	-1.29408	0.39617	0.536405	0.425498	-0.104414	0.482576	-0.0919105	-0.0548305	-2.93659	-0.458872	0.00728413
0.0932	0.136582	0.491169	0.160395	-0.0094162	-0.0448809	0.0367263	-0.0070609	-0.0789321	0.409011	-0.0372742	-0.0584014	0.448673	0.355635	0.209232	0.222827	0.20465	-0.267625	0.0995134	0.111154	-0.142047	0.246669	-1.62505	0.859085	-0.0663941	-0.767234	-1.15193	-0.470408	0.227402	0.0629278	-0.139766	4.82299	-0.129692	0.00839852
0.0934	-0.0174076	-0.440434	0.115371	0.0195238	0.0852843	-0.0130832	0.102497	0.143825	-0.0963017	-0.0246968	-0.105099	0.783042	-0.841137	-0.386095	0.0100279	0.295293	0.237265	-0.0480163	-0.0447719	0.038313	-0.0441863	-1.11989	0.443661	0.0898371	-0.368812	0.162991	-0.369453	-0.472183	-0.0653255	-0.0534275	3.84292	-0.080116	-0.033088
0.0936	-0.00936216	-0.0929084	0.582173	-0.0140551	-0.0854699	0.0581479	0.0193428	0.0647167	-0.492354	0.0224189	0.049974	0.168115	0.0198034	0.267536	-0.125102	-0.311147	-0.203955	-0.0464261	-0.0689676	-0.000554596	-0.200756	0.529065	-0.510199	0.402149	0.321001	-0.402045	-0.19289	-0.294793	0.0388773	0.0369434	-5.43412	0.528738	0.000762771
0.0938	0.0906832	0.567138	-0.383397	0.0116576	0.106695	-0.00888492	0.0150465	-0.0392377	-0.355735	0.0135748	0.0922712	-0.668311	0.0292658	0.233392	-0.0110296	-0.104831	0.42685	-0.160678	0.0479293	0.0479039	0.121663	1.57719	-0.469594	0.601994	0.206641	-1.16216	-0.135724	0.42087	0.0633849	0.0352961	-3.63278	-0.387429	-0.0159083
0.094	-0.441261	-0.408058	-1.27945	-0.00448681	-0.0601814	0.0110548	0.102276	0.0139536	0.123028	-0.0116481	0.0623225	-0.713824	0.0114158	-0.0481665	0.0542589	-0.184376	-0.335041	-0.0853037	0.0456699	-0.0159504	0.10297	0.974221	-0.00242093	0.399137	0.10242	0.0698445	-0.137389	0.237963	0.114023	-0.103778	4.72324	-0.155541	-0.210796
0.0942	-0.0264318	-0.151338	0.313215	0.000463864	0.0220548	-0.0137094	0.0214053	-0.123659	0.525002	0.0145485	-0.0634878	0.149398	-0.251245	0.0197465	-0.00740295	0.174517	0.238978	-0.0303681	0.0241608	0.073683	-0.0901791	-1.59515	0.365804	-0.115495	-0.298691	-0.875267	-0.316033	-0.32373	-0.103818	-0.014355	3.18842	0.141958	-0.00843387
0.0944	0.225255	0.562416	1.3267	-0.00762662	0.0455986	-0.0190597	-0.14885	0.0469576	0.346764	0.120938	0.0476545	0.792771	-0.0662677	-0.21892	0.134185	0.173384	-0.48715	0.0572978	-0.0755773	-0.0877091	-0.0670184	-2.31285	0.362029	-0.226129	-0.0145866	-0.558802	-0.380225	-0.24259	0.0956875	-0.0728344	-4.31405	-0.0562648	-0.0191497
0.0946	-0.057132	-0.676256	0.207215	0.00364976	-0.0526232	-0.00412767	-0.117992	0.017035	-0.181581	0.0666895	-0.045663	0.383665	0.31654	0.159238	-0.244024	0.186779	0.277456	0.129444	0.0342208	0.0743006	0.0200542	0.908401	0.211797	0.305118	0.371961	-0.427751	-0.435047	0.0183742	0.015105	0.0671048	-2.13508	0.127294	-0.108692
0.0948	-0.163985	0.221188	-0.594744	0.00553096	0.0756875	0.013881	0.153771	-0.0384135	-0.377826	0.0529125	0.0216727	-0.438961	-0.439277	0.161067	0.0920038	-0.845852	0.000492713	-0.0414724	0.135384	-0.0548291	0.203347	2.98888	-1.65473	0.903377	-0.0963701	-0.569533	-0.530246	0.296446	0.0519467	-0.126059	3.75749	-0.0443715	-0.0346186
0.095	-0.00237281	0.494057	-0.991557	0.0227974	-0.0587836	0.00806639	0.284288	0.113713	-0.190367	0.0234329	0.0601901	-0.716176	-0.277526	-0.100524	0.0349323	-0.538106	0.230419	-0.0718019	-0.132472	-0.0428604	-0.144384	0.637298	-0.0293701	0.510423	-0.478725	0.0495455	-0.558641	-0.109719	-0.0565058	-0.0360404	0.382279	-0.150724	0.00643418
0.0952	-0.136072	-0.519317	-0.412633	-0.00170052	0.0431217	0.0103771	-0.00307204	-0.00349321	0.0798875	-0.00950418	-0.0692208	-0.111386	0.442893	-0.164394	-0.146273	0.379847	-0.134272	-0.0905781	-0.100095	0.0612556	-0.251083	-3.46999	1.2349	-0.401234	-0.262606	-0.527986	-0.426705	0.0311816	-0.0932857	-0.0964567	-1.37176	0.363929	-0.343403
0.0954	0.215194	-0.0767219	1.00446	0.00593655	-0.0502258	0.0105354	-0.288046	-0.025114	0.285478	0.00882619	-0.042873	0.64277	0.302584	0.194505	-0.0198786	0.195101	-0.515861	-0.0724791	0.0759167	-0.0233661	0.25028	-1.87488	0.728783	-0.0983153	0.34478	-0.645488	-0.237348	0.0992547	0.000576247	-0.116065	-0.714867	0.0744606	0.13666
0.0956	0.35676	0.871055	0.520238	0.0236143	0.0757325	-0.019441	-0.188757	-0.0713571	0.261177	-0.0100197	-0.080175	0.666461	-0.518669	-0.179552	0.10434	-0.529427	0.530123	0.0432045	0.0870248	0.0719859	0.121127	2.72021	-1.51528	0.651888	0.50432	-0.489561	-0.150844	-0.268233	0.124903	0.0263629	-0.285746	-0.655167	-0.00795997
0.0958	-0.0472898	-1.30639	0.0536722	-0.0417999	-0.0884766	0.0319012	0.114783	0.0635761	0.00321829	-0.0684246	0.039576	-0.105969	0.134657	0.102511	-0.250941	-0.678367	-0.223162	-0.115028	-0.0638221	-0.0247673	-0.134335	3.58718	-0.65785	0.802085	-0.285996	-0.879668	-0.42787	-0.043379	0.0381861	-0.0752711	2.86848	0.141237	-0.342367
0.096	0.177548	0.968257	0.032001	-0.00541472	0.020034	0.0223036	0.0971354	-0.0690183	-0.249784	-0.107562	0.0556004	-0.601678	0.180935	0.0282384	-0.045171	0.580392	0.0733585	0.183638	0.00408944	-0.00827495	-0.0271085	-1.61784	0.437238	-0.0962434	-0.164109	-0.206512	-0.379189	0.0786183	-0.0245227	-0.0961018	1.52474	0.429488	-0.0706802
0.0962	0.0254496	-0.0626405	-0.84648	-0.025236	0.0228627	0.0657646	0.0887242	0.130807	-0.222616	-0.0577799	0.151423	-0.42421	-0.103251	0.0452302	-0.000355977	0.620671	-0.2967	0.0974303	0.0619305	-0.0182327	0.0827577	-4.57657	1.26541	-0.632669	0.0838577	-0.828109	-0.538257	0.0315641	-0.0163098	-0.118596	-5.38396	-0.288606	0.174861
0.0964	-0.244335	-0.47799	-0.494447	-0.00123417	-0.0297589	0.0477971	0.0199028	0.00688898	0.00403447	-0.0637065	-0.0389643	0.149337	-0.212497	0.070874	-0.0908267	-0.0532803	0.373974	0.147718	0.0182921	0.0160146	0.0231842	-0.395143	0.448248	0.166647	0.0699417	-0.32773	-0.34333	0.0803548	0.0684954	-0.0330193	-1.59822	0.191749	-0.146021
0.0966	0.26576	0.497092	0.629791	0.00122598	0.0420104	-0.00402425	-0.185208	-0.0821326	0.213897	-0.0149744	-0.0568996	0.410091	-0.0316957	0.0255651	0.0452963	-0.355822	0.0609819	-0.103958	-0.003652	0.0278632	-0.0130941	3.85145	-1.52222	1.05621	-0.187045	-0.432667	-0.436812	-0.188037	0.0704973	-0.100629	6.27825	-0.460622	-0.00760959
0.0968	-0.0163866	-0.103644	0.619383	-0.0165329	-0.0470878	-0.0195845	-0.162893	0.147039	0.180837	-0.0242491	-0.165272	0.294451	-0.0879516	-0.0395915	-0.17695	0.278463	-0.0740459	-0.0744578	-0.025758	0.0317805	-0.0473683	2.33878	-1.00185	0.799045	-0.158817	0.0277791	-0.22619	-0.202498	0.0731495	-0.043703	-0.0255615	0.28467	0.0592346
0.097	-0.112324	-0.313557	-0.106264	0.0223875	0.0766223	-0.0734752	0.0534602	-0.377325	0.0543496	0.0737389	0.198328	-0.256896	0.217026	0.00116451	-0.074016	0.437806	-0.233175	0.107885	0.0148584	-0.0531203	0.0712609	-2.1186	0.908714	-0.186996	-0.0933445	-0.976755	-0.12393	0.0816063	-0.0396787	-0.165466	-4.65644	0.0249462	-0.0187082
0.0972	-0.0821045	0.220141	-0.172138	0.0147606	0.0105675	-0.0542907	0.44487	0.344323	-0.0252023	-0.00779943	-0.0306461	-0.404447	-0.214634	0.253605	-0.0342133	-0.418665	-0.0861436	0.107328	0.0182717	0.00630895	0.0417332	-2.96873	1.08857	-0.456111	0.315193	-0.302739	-0.0647245	0.280047	0.110873	-0.153827	0.689504	-0.10081	-0.166547
0.0974	-0.126645	0.0704403	-0.340507	0.0229054	0.00716409	-0.0253278	0.131174	-0.0975449	-0.14736	0.132812	0.162787	-0.111635	-0.427034	-0.54583	-0.0809293	-0.392656	0.649707	0.266873	-0.0436154	-0.0115366	-0.0703689	0.301236	-0.469101	0.220503	-0.0602624	-0.890284	-0.0888117	0.0979228	-0.302515	-0.463535	2.80451	0.0995604	0.149663
0.0976	-0.248696	-0.268388	-0.392819	0.0134263	-0.024431	0.0396251	-0.491092	0.254966	-0.305364	0.0412285	-0.0946017	0.237557	0.593198	-0.00714664	-0.102006	-0.0442241	-0.262462	0.0505666	-0.0392162	0.0166252	-0.0431027	2.5127	-0.705691	0.621115	-0.108114	-0.467343	-0.26996	-0.440487	0.123554	0.10356	0.156894	-0.609486	-0.343328
0.0978	-0.0580179	0.343666	0.222305	0.0123079	0.0432362	0.0587157	-0.323088	-0.164099	-0.112672	0.0656505	-0.206183	0.342754	-0.30293	0.212328	0.135545	0.178198	-0.150577	0.0688681	-0.0169687	0.0175689	-0.0479924	0.953702	0.246802	0.338889	-0.108681	-0.365394	-0.257172	0.177141	0.0838291	-0.122002	-1.33306	1.49459	-0.0241217
0.098	0.113083	-0.387618	1.01638	0.0110057	-0.0615722	0.0870615	0.514924	-0.411315	0.592861	0.0396093	0.026779	0.25589	-0.60183	-0.311926	-0.0773685	-0.482631	0.0106994	0.00416286	0.0508072	0.0146528	0.0457693	-1.92067	0.122417	-0.00678255	-0.220342	-0.842261	-0.216634	0.579526	0.261016	-0.202865	-2.03324	-1.38272	0.213163
0.0982	0.0703829	0.169581	0.243953	0.00132335	0.0108559	0.0585111	0.62389	0.443734	0.527415	0.0706514	0.11087	-0.196518	0.239173	0.0610637	-0.253312	-0.817737	-0.0871525	-0.0879966	0.0303933	-0.0256747	0.0792746	-1.72802	0.35592	-0.0400369	0.231642	0.370451	-0.134981	-0.92021	-0.0482202	-0.187663	0.345827	0.0401877	-0.21769
0.0984	-0.164036	0.0847867	-0.955743	0.00324391	-0.0223795	0.0304489	-0.520714	-0.125151	-0.313708	-0.0231212	0.135829	-0.476957	-0.184931	0.155863	0.0116419	0.127777	0.349594	0.200933	0.0144314	-0.0174479	-0.0280905	1.1775	0.0869809	0.541629	-0.419303	-1.20454	-0.00844035	-0.522366	-0.0427774	-0.0446293	6.73236	0.467977	0.00682933
0.0986	-0.117671	0.0176576	-0.834921	-0.0070019	0.0123061	-0.00175311	-0.829098	0.32288	-0.80992	-0.0150119	-0.00792075	-0.280197	-0.135441	-0.00705794	0.0234147	0.13811	-0.700109	0.244747	-0.00353339	0.0556166	-0.0311018	1.81256	-1.21103	0.628612	0.138613	-0.0505019	0.063866	0.983705	0.186517	-0.0945558	-2.58088	-0.0925942	0.308337
0.0988	0.243162	-0.222629	0.764342	0.0120274	0.0539499	-0.0413382	0.200556	-0.329435	-0.223958	-0.0752905	-0.117948	0.232671	0.0714727	0.0149047	-0.0740201	0.667553	0.709263	0.195308	0.00967208	-0.0167066	0.0372579	-0.0572106	0.391769	0.157063	-0.0989319	-0.965095	0.0698504	0.580636	-0.253061	-0.28483	-9.3222	0.243799	-0.0517702
0.099	0.323604	0.481652	0.773017	-0.0049139	-0.0661187	-0.0272066	1.047	0.061316	0.612867	0.000177979	-0.0621781	0.502014	0.162799	0.121248	-0.12881	-0.37738	-0.594728	-0.0151951	-0.012235	0.0409279	-0.0247752	-1.82148	0.379087	-0.158235	0.360015	-0.664909	0.0373837	-1.1164	0.0389515	-0.251753	5.46781	-0.434501	-0.189205
0.0992	-0.0104918	-0.619282	-0.212779	0.00408555	0.0513046	-0.0188027	0.0736176	-0.11139	0.600182	-0.0166092	0.0558753	0.20473	-0.0696965	-0.108488	-0.244576	-0.240788	0.625488	0.00868925	0.00785148	-0.0880535	0.070742	-0.55495	0.288762	0.0323474	-0.0516446	-0.479941	-0.135163	-0.611785	0.128646	-0.221294	7.19484	-0.556294	-0.170819
0.0994	0.00531335	0.406339	-0.524563	-0.00854781	-0.0394917	0.018391	-1.03459	0.122755	-0.0627243	-0.004755	0.0202257	-0.385709	0.0451299	0.00935141	0.0595218	0.0571809	-0.0586175	0.187876	0.0496857	0.0623241	0.102058	1.13659	-0.0837009	0.523451	-0.622892	-0.571313	-0.229886	1.15656	0.0699213	0.0345514	-5.34775	1.26785	0.0315106
0.0996	0.114362	0.105513	-0.379714	0.00837203	0.0746887	0.0151329	-0.423826	0.0795558	-0.510793	-0.0513637	0.0816178	-0.440449	0.0414055	0.0681432	0.0613807	0.588836	-0.324006	0.0612149	-0.114744	-0.0759683	-0.11713	0.516197	-0.668834	0.397252	-0.00552016	-0.104623	-0.143031	0.270033	0.0709702	-0.158163	-4.34734	-1.01466	0.080913
0.0998	-0.0720067	-0.361986	0.343905	-0.0134963	-0.0250594	0.0217008	0.808111	-0.120991	-0.214177	0.0338996	-0.0282387	0.0317742	-0.189208	-0.0485668	-0.122267	0.436794	0.224951	0.0536249	-0.108314	0.133086	-0.156994	-0.274359	0.774043	0.322659	0.211721	-0.693267	0.0841532	-0.995492	0.184382	-0.114892	3.32628	0.777372	0.154313
0.1	0.183401	0.270366	0.693408	0.00901274	0.00484122	-0.00314365	0.779282	0.171276	0.0673324	-0.0133231	-0.101225	0.49137	-0.175752	-0.0261912	-0.143201	-0.602412	-0.142538	-0.0573054	0.165701	-0.0734117	0.272135	-1.09214	-0.561092	0.193463	0.0968675	-0.437287	0.0401186	-0.209341	-0.150377	-0.370076	3.75646	-0.72921	0.0568758
0.1002	-0.102921	-0.118495	0.0815047	0.00348762	-0.00296626	-0.00402256	-0.503181	-0.1576	0.116823	0.0605559	-0.0133621	0.375978	0.104734	0.0856244	-0.0242567	-0.550102	0.168851	0.0841706	0.0214853	-0.0464617	0.173259	0.356492	0.455114	0.219517	-0.445434	-0.634815	-0.0694667	0.799704	0.137569	-0.0140249	-2.10318	0.445834	-0.328626
0.1004	-0.164872	0.0275414	-0.692426	0.0156134	0.0129373	0.000273493	-0.79176	0.0605161	0.177387	0.0137491	0.0963178	-0.108185	-0.00401431	0.15578	-0.0673778	0.295818	0.0750208	0.012395	-0.130387	0.0292852	-0.342707	0.863781	-0.371269	0.469371	-0.0188249	-0.462089	-0.0422984	0.210695	-0.325517	-0.193313	-2.03997	1.02218	0.2012
0.1006	-0.188078	-0.0415322	-0.20942	0.0135948	0.00657073	-0.00832854	0.21309	-0.0874347	0.255124	0.0410348	0.105641	-0.530647	-0.0386607	-0.558771	0.020624	0.27964	-0.454639	-0.0448486	-0.02	0.0647082	-0.096923	-0.190522	-0.459608	0.139317	0.141074	-0.799192	-0.196512	-0.640285	0.138176	0.0672681	-0.335876	-2.22424	-0.103592
0.1008	-0.0158714	0.0820932	0.489325	0.00457182	-0.0348582	0.0451863	0.690828	0.10697	0.00253239	-0.0281931	-0.0432447	-0.332443	0.106623	0.345319	-0.0518227	-0.126881	0.630072	-0.00991223	-0.042723	-0.098182	0.0836059	-0.632753	1.2183	0.213232	0.0546362	-0.612329	-0.198576	0.272768	0.0181233	-0.128659	1.51933	1.34198	-0.323977
0.101	-0.0657738	-0.121032	0.0989576	0.0142345	0.0737628	0.00891156	0.0110614	0.0283319	-0.41451	-0.0166135	-0.122457	0.216958	0.0603239	-0.206955	-0.0421181	-1.19506	-0.673204	-0.137669	0.167201	0.12065	0.0569214	-0.782121	-0.649023	0.0711552	-0.00277895	-0.358536	-0.282422	0.589693	0.200605	-0.062224	4.66884	-0.227832	0.00631418
0.1012	-0.0881763	0.0371641	-0.17635	-0.0057133	-0.0885429	0.047619	-0.492012	-0.0242697	-0.345733	-0.00294296	0.00853867	0.575987	-0.0442501	0.325329	-0.0400008	0.136059	0.602846	0.0104576	-0.0490995	-0.153992	0.0966471	0.632175	0.449068	0.483668	-0.177212	-0.636232	-0.240511	-0.797012	-0.00870417	-0.238093	-5.58888	-0.0586111	0.226342
0.1014	-0.0538117	-0.0164358	0.33089	0.00623683	0.0563685	0.0326326	-0.0531401	-0.0189876	0.222745	0.0250879	0.110751	0.203695	0.0877471	-0.22077	-0.108077	0.332829	-0.302534	-0.133475	-0.0531024	0.167187	-0.146747	0.593491	-0.446345	0.460042	-0.0299388	-0.264168	-0.207683	-0.732073	0.225562	0.0316572	-4.47639	0.729943	0.080503
0.1016	0.128492	-0.0753131	0.267253	0.0220348	-0.0506876	0.0120598	0.403487	-0.0284732	0.53019	-0.0121879	-0.0283132	-0.469242	0.295164	0.176747	0.0448964	0.108098	-0.202905	-0.114375	0.16506	-0.0251388	0.257186	-0.179127	-0.108654	0.304743	-0.160399	-0.421049	-0.201094	0.653644	-0.082206	-0.0674112	7.56593	-0.989315	-0.146535
0.1018	-0.00622577	0.235261	-0.59831	0.00718269	0.0558152	0.0125739	0.0189867	0.0041083	0.152662	-0.0662032	-0.0531425	-0.491005	-0.260674	0.0550972	0.0302087	-0.166125	0.505744	-0.106568	-0.0448712	-0.0760879	0.180414	-0.493157	0.257707	0.238478	0.103848	-0.506906	-0.145344	0.519377	0.115638	0.205839	-0.269587	0.151268	0.0287907
0.102	-0.127925	-0.0840973	-0.764401	0.0179503	-0.0407898	-0.0252038	-0.329039	0.030847	-0.333538	-0.00378886	0.0120147	0.189187	-0.145121	-0.337778	-0.0653673	-0.532892	-0.371077	-0.153484	0.0174807	0.0857963	-0.228443	-0.0957442	-0.265373	0.187093	0.168727	-0.717575	-0.281844	-0.453578	-0.148735	-0.0243524	-4.53759	0.266537	-0.142203
0.1022	0.26398	-0.0959409	0.72029	0.0129849	0.102488	-0.0352695	-0.0386059	0.0503005	-0.395867	0.0860617	0.0218555	0.675637	0.547667	0.0163771	-0.149688	0.72151	0.73246	0.0146504	-0.172996	-0.192654	0.0201458	0.485102	0.0142397	0.258496	-0.123396	-0.648732	-0.322499	-0.367814	0.164109	-0.0261116	3.10516	-0.460886	-0.0432728
0.1024	0.336388	0.0755447	0.988975	0.00869089	-0.0861711	-0.0244985	0.285385	-0.0386199	-0.0269233	0.0266572	0.0122335	0.212971	-0.289947	0.123551	0.209019	0.461799	-0.815099	0.000162343	0.0917421	0.153574	0.0263691	-0.0138226	0.143817	0.20119	-0.127775	-0.160461	-0.473878	0.591536	-0.14188	-0.048683	0.210005	1.07673	0.139839
0.1026	0.00620508	0.160172	-0.56805	0.00495156	0.0666405	0.00728966	0.118018	0.0730251	0.261902	-0.00707288	-0.0448602	-0.521331	-0.615968	-0.0639344	0.0633115	0.323731	0.383303	0.0278812	-0.0306765	-0.0382238	0.135739	-0.750616	0.0966231	0.0598028	-0.256661	-0.815821	-0.442739	0.267664	0.114332	-0.0227439	-2.88665	-0.693588	0.10809
0.1028	-0.111983	-0.388751	-0.614676	0.0158757	0.0135671	-0.000938083	-0.304366	-0.126922	0.240318	-0.0350575	0.151099	-0.491722	0.106075	-0.058389	-0.0549745	-0.727835	0.00932343	-0.170604	-0.013145	0.117863	-0.205166	-0.240482	0.266728	0.255039	0.347381	-0.402558	-0.355716	-1.06625	0.15741	0.263872	1.57342	0.359215	-0.538969
0.103	0.193588	0.363883	0.532591	-0.0143019	-0.0311375	0.0461379	-0.163062	0.0553606	-0.013544	0.0546286	0.0577058	0.0716827	0.325916	-0.0043772	-0.0718779	-0.439473	0.17037	-0.138231	-0.163662	-0.0986642	-0.200556	0.424486	-0.230555	0.32923	0.173962	-0.474812	-0.267541	-0.108845	-0.211101	0.0425501	3.23868	0.276751	0.142834
0.1032	0.0282211	0.0824802	-0.194568	-0.00522675	0.0126382	0.0240934	0.218738	0.0345064	-0.264829	-0.0156268	-0.111799	0.443473	-0.106342	-0.142074	0.056691	0.430645	-0.0239167	-0.00333406	0.093306	0.018545	-0.0621725	0.436399	-0.103691	0.384871	0.176611	-0.14684	-0.148276	0.80248	0.0510032	0.228503	-2.29165	-0.835922	0.0760238
0.1034	-0.307295	-0.382869	-0.578825	0.0142859	-0.00237488	0.00873915	0.287975	-0.0153462	-0.121593	0.00370269	-0.114627	0.276389	-0.0274009	-0.0558483	-0.00214888	0.261066	-0.333249	-0.0655183	0.133221	0.00678487	0.217739	-0.157742	-0.0685844	0.17921	-0.724176	-1.0029	-0.419408	0.494151	-0.184841	0.0134192	-3.44968	0.551939	-0.232071
0.1036	0.0364662	0.303746	0.57636	-0.02836	-0.00865513	0.0217858	-0.0295148	0.063645	0.00604335	-0.0356863	0.0135899	-0.0178955	0.392623	0.0770093	-0.0756642	-0.511441	0.326159	0.0330984	0.0392806	0.0693402	-0.0144541	-0.42502	0.139756	0.0970913	-0.17785	0.0258973	-0.273127	-0.634896	0.0588784	0.157401	4.34302	-0.123743	-0.153202
0.1038	0.0573185	-0.198932	0.799332	0.016658	-0.0245085	-0.0124178	-0.264943	-0.0895033	0.0614418	0.00398783	0.000729509	-0.187425	0.158253	0.152414	0.0468059	-0.88133	0.159524	-0.0482231	-0.115615	-0.0527597	-0.160884	-0.0448943	0.152142	0.0833567	0.478929	-0.92266	-0.339098	-0.653118	0.0815272	0.131956	1.52072	-0.0146875	0.185397
0.104	-0.194748	-0.0540164	0.000442256	-0.0107358	0.0751044	0.00178495	0.0648979	-0.00752143	0.258641	-0.030418	0.0837279	-0.168294	-0.13786	-0.127083	0.0561483	-0.0187727	0.174174	0.102623	0.100877	0.0437004	0.101904	0.0214831	-0.0625639	0.0815627	0.378331	-0.671265	-0.261102	0.492916	-0.0104383	0.23199	-4.92138	0.535789	0.240401
0.1042	-0.22544	0.0428858	-0.322309	0.0160004	-0.0978219	0.00333097	0.22094	-0.0154728	0.188222	-0.00988867	-0.0432505	0.0110008	0.208673	-0.154061	-0.0379885	0.496981	-0.559431	0.0346246	0.0608202	-0.0851877	0.335573	-0.100222	0.0395509	0.148908	-0.309252	-0.298166	-0.374667	0.374298	0.135517	0.10535	-1.10848	-0.550987	-0.212997
0.1044	-0.0641693	0.188295	-0.598699	-0.0243867	0.106208	0.00260288	-0.160127	0.200807	-0.317832	0.0120061	0.0607789	0.207794	0.0786668	0.318732	-0.0041447	0.125095	-0.139806	0.013558	-0.0937331	0.00417367	-0.000424483	-0.0845904	0.352158	0.202296	-0.62868	-0.507904	-0.417126	-0.158993	-0.122667	0.291956	4.27244	-0.233466	0.00653218
0.1046	-0.166358	-0.142022	-0.441996	0.0165199	-0.0961604	0.0139793	-0.248302	-0.269523	-0.306262	0.0463798	-0.0137079	0.117359	-0.335366	-0.211644	0.122303	-0.273974	0.718005	-0.0216043	-0.0244209	0.0601276	-0.011736	-0.17476	-0.155346	0.218767	0.40321	-0.459211	-0.0296017	-0.253826	0.134312	0.0981362	1.74653	-0.0259232	0.0246203
0.1048	0.126767	0.0289764	0.588217	0.0213059	0.119798	0.0103396	0.2467	0.209794	0.145175	0.0455164	0.0379321	-0.152896	0.0525801	0.270738	0.0219726	-0.455811	-0.561883	-0.00104482	-0.0310951	-0.0453058	0.0759895	0.248271	-0.120392	0.259835	0.823256	-0.54002	-0.0625523	-0.118709	-0.0845096	0.274586	-4.13234	0.776671	0.109867
0.105	0.283366	0.0436964	0.836426	0.0235174	-0.0476433	-0.00684187	0.213108	-0.1217	0.26693	0.0330019	-0.0334113	-0.2339	0.0108263	-0.249832	-0.0241962	0.870389	0.578624	0.139847	-0.122514	0.00228934	-0.135087	0.155116	-0.225894	0.22537	-0.651351	-0.728529	0.00653886	0.349836	0.177662	0.105693	-2.83209	-0.389872	0.0428163
0.1052	0.043559	-0.185807	-0.00419511	0.0211034	0.0816009	-0.0587961	-0.251657	0.0954068	0.0633157	-0.0098393	0.00476746	0.0582893	-0.194767	0.0205271	0.016161	-0.118598	-0.635611	0.0169475	0.0599415	0.0320176	-0.000175811	-0.0935897	0.227153	0.0881429	-0.470105	0.200396	-0.347535	0.278527	-0.204859	0.194265	4.88689	-0.105755	-0.00942936
0.1054	0.0493494	0.335871	-0.902925	-0.0221091	-0.0949676	0.0130426	-0.295036	-0.0841671	-0.0514427	0.0584728	-0.0166348	0.335244	-0.263679	-0.285226	0.00199676	-0.364053	0.733716	-0.0284022	0.143239	-0.0092778	0.211215	-0.376504	-0.221916	-0.00678052	-0.748915	-1.44083	-0.148476	-0.412596	0.0837273	0.254532	3.40365	-0.123186	-0.352274
0.1056	0.000795092	-0.227474	-0.17835	0.0482086	0.0610451	-0.0110115	0.163833	0.164407	-0.162766	0.0294033	0.0355772	0.181532	0.216695	0.0720888	0.000206932	-0.194179	-0.10192	0.0519248	-0.0700041	-0.0286102	-0.152472	-0.0620177	0.319543	0.102144	1.50576	0.933912	0.0630367	-0.0301546	-0.300083	0.139397	-5.07788	0.582396	-0.0416861
0.1058	0.232682	0.0596661	0.545199	0.0182134	0.0445135	0.0257158	0.299014	-0.130815	-0.0994133	-0.00446585	-0.0346219	-0.203816	-0.244044	0.126826	0.130661	0.59512	-0.375801	0.112839	-0.0941565	0.046525	-0.330308	0.00671618	0.0484265	0.12181	-0.497459	-2.87315	-0.298419	0.0658861	0.265133	0.224901	-2.43306	-0.304342	0.0547921
0.106	0.0960026	0.162695	-0.147819	-0.038453	-0.130051	0.077874	0.0730021	-0.0166724	0.107358	-0.0263541	0.0583292	-0.243395	-0.0847383	-0.178432	0.040025	0.421827	-0.00161214	0.0961279	0.0770618	0.01814	0.108758	-0.0926038	0.183558	0.258354	0.220525	1.64184	0.0858846	0.231234	-0.172096	0.116225	4.18098	-0.0621443	0.0289344
0.1062	-0.149818	-0.175694	-0.431944	0.017496	0.108677	0.0195332	-0.158457	0.116414	0.088274	-0.106406	-0.162714	0.0462434	0.278597	0.151458	-0.00051906	-0.62153	0.00431895	-0.114956	0.0606827	0.0366921	0.111141	0.032809	0.119354	0.269995	-0.620376	-1.79737	-0.286698	-0.229468	-0.00502679	0.161711	1.47418	0.0232801	0.143758
0.1064	0.0789422	-0.0264238	0.822166	-0.00561343	-0.0857775	0.0550607	-0.130138	-0.119348	0.0699388	0.0212185	0.172411	0.217423	-0.07199	-0.0214871	-0.0571052	-0.406194	0.449213	-0.0698047	-0.0687489	-0.0376508	-0.100999	0.143841	-0.353403	0.334884	-0.167147	0.0221939	0.21373	-0.279094	-0.00928784	0.236399	-2.88355	0.271341	0.168664
0.1066	0.12071	0.125946	0.568595	0.018676	0.0247928	-0.00854388	0.0861347	0.11146	-0.00142704	-0.0812864	0.000627823	0.207863	-0.210138	-0.0153103	-0.0443797	-0.0624855	-0.480953	-0.0365624	0.0249465	0.0213647	0.0532702	0.221246	0.166512	0.24437	0.536303	-0.166767	0.0301502	0.236816	0.0114766	0.173163	-0.674436	-0.244474	-0.0300952
0.1068	-0.322747	-0.123363	-0.870344	0.00533304	0.0153986	-0.0267887	0.0754209	-0.00533663	-0.165056	0.0347518	0.0435754	-0.198442	0.171948	0.303944	-0.0164781	0.295873	0.28092	0.0375592	0.00316164	-0.0295321	0.126154	-0.484218	-0.138715	0.0171698	-0.260789	-1.60276	0.0240349	0.124938	0.123326	0.164462	1.33921	0.219399	-0.121949
0.107	-0.222431	0.0612293	-0.663713	-0.00183199	0.00553266	-0.0285261	0.0242703	-0.182213	-0.0431233	-0.118804	-0.131164	-0.32787	-0.0773888	0.271646	0.142152	-0.4246	-0.166362	0.0850774	-0.0824673	-0.0109871	-0.0444167	-0.483888	0.206241	0.0455703	0.314702	0.823365	0.0375518	-0.110052	-0.0765273	0.194681	0.444618	-0.345244	-0.175909
0.1072	0.0170967	-0.0234039	0.754148	0.0214156	0.028413	-0.0316548	0.105359	0.222503	0.158971	-0.0162637	-0.020158	0.198581	-0.147603	-0.538046	-0.101252	-0.500423	0.271155	-0.0300033	0.0361635	0.039684	0.0920023	-0.310702	0.138332	0.080551	-0.915167	-1.59546	-0.307469	-0.0244564	-0.0345636	-0.0510469	-1.34799	0.254713	-0.0395879
0.1074	0.0245085	0.114199	0.52964	0.0315461	-0.00274117	-0.0134993	-0.156313	0.0082618	0.0451434	0.143313	0.269512	0.349477	0.282205	-0.159219	-0.00410651	-0.0794169	-0.305398	0.00549564	0.0633518	-0.042727	0.228778	-0.004505	0.399637	0.282607	0.374733	0.399246	0.018531	-0.274977	0.219181	0.202863	-0.478515	-0.053436	0.032573
0.1076	-0.122997	-0.220372	-0.43334	0.0123258	0.0125489	0.0167775	-0.426215	0.000400406	-0.148596	-0.00516847	-0.180619	0.0295951	0.0738995	-0.181846	0.0403102	0.422237	0.11021	-0.119287	-0.0386791	0.0413535	-0.11177	0.00604663	-0.0597597	0.36994	0.382788	-1.41934	-0.159646	0.398695	-0.104433	0.0945712	0.903309	0.015604	0.0994237
0.1078	-0.0389954	0.202439	-0.263626	0.013463	-0.0243484	0.0244121	0.0697664	-0.176826	-0.0170619	0.0587838	-0.00408929	-0.369038	-0.0538079	0.536402	0.0318089	-0.034867	-0.0945359	-0.0197637	-0.0934121	-0.0331772	-0.204773	0.378368	-0.0723275	0.410755	0.17427	-0.252109	0.117408	-0.0582159	-0.091366	0.204185	0.240053	0.354803	-0.0864095
0.108	0.0598128	-0.0888349	0.223204	0.00379873	0.0518011	0.0350014	0.657387	0.0236083	0.243296	0.0267559	-0.0542571	-0.104627	-0.494287	0.455254	0.0926536	-0.449958	0.134153	0.05805	0.0584961	0.0309863	0.0677789	0.237945	-0.37793	0.404861	-0.251353	-0.204052	-0.0519512	-0.679252	-0.478613	-0.0445291	-0.12899	-0.564146	-0.200203
0.1082	0.119552	0.0106682	-0.00669918	0.0154887	-0.0571647	0.00944728	0.171685	-0.000181017	0.163947	0.0703946	0.0491941	0.32227	0.021574	-0.263486	-0.0443175	0.0783568	0.408568	0.0772141	0.085621	0.0122977	0.0989145	-0.00692796	0.132284	0.213197	-0.985896	-0.643173	-0.137559	0.927441	0.365679	0.0623602	0.0830817	0.558687	-0.0521508
0.1084	0.00876779	0.0478215	-0.35016	-0.0126761	0.0292307	0.0177827	-0.559894	0.233321	-0.210773	0.12341	0.00954522	0.29707	0.228618	0.233316	-0.0482572	0.580934	-0.489775	0.085671	-0.0176947	-0.0312767	-0.0664154	-0.306781	0.0469991	0.112367	0.104923	0.190616	-0.0460506	0.918857	0.219344	0.0932573	-0.0643814	-0.465459	-0.138298
0.1086	0.0679355	-0.0652292	0.0476433	-0.000520048	-0.059265	0.0203567	-0.479018	-0.0475111	-0.372208	-0.0134968	0.00853625	-0.193299	-0.374401	-0.513943	-0.0412991	0.395253	0.0824889	-0.0787198	-0.0251922	0.0503921	-0.135478	-0.464042	-0.00267632	0.112131	0.802092	-1.18838	-0.12389	-1.08887	-0.207642	0.14108	0.274252	0.328794	-0.0635582
0.1088	0.142684	0.109652	0.285036	-0.0150833	0.0796871	0.0179619	0.465659	-0.247319	0.133738	-0.033225	-0.0203649	-0.322544	0.113493	0.0458284	-0.0427913	-0.39021	-0.0531517	0.0178249	0.0370082	-0.00450707	0.0165979	-0.438596	0.217924	0.117138	0.412331	-0.583102	-0.0944332	-1.6527	0.0371766	0.118142	0.099019	-0.0614029	0.00521902
0.109	0.082448	-0.0111648	0.109026	-0.00661611	-0.0440701	0.016088	0.812434	0.274465	0.384681	0.00917787	0.117801	0.0322944	0.108883	-0.0756195	0.0483969	-0.233866	0.121774	0.0566841	-0.0446283	0.00207459	-0.000230644	-0.115819	0.240823	0.305402	-0.714257	-0.512318	-0.477822	1.11607	0.128547	0.112661	-0.36795	0.144927	-0.0334038
0.1092	-0.00401641	-0.161787	-0.0409796	-0.00179118	0.00578368	0.0134214	-0.406594	-0.241483	0.049595	-0.0188365	-0.0525136	0.259308	0.27079	-0.0903795	-0.10711	0.212552	-0.0390565	0.00286084	0.0224558	-0.0162136	0.0233509	0.0410356	0.191834	0.391586	-0.615668	-0.44994	-0.351639	1.50317	-0.0752036	-0.0380651	-0.325344	-0.184235	-0.148571
0.1094	0.0417203	0.233974	-0.131706	0.00362315	0.00656924	-0.00503631	-0.875464	0.26883	-0.259701	-0.0356559	-0.017873	0.0707558	-0.229651	-0.12365	0.138504	-0.135188	-0.0161737	0.0100131	0.0871974	0.0465038	0.155745	-0.199645	-0.226811	0.297592	1.05743	-0.13785	0.0140626	-0.901258	0.164712	0.128655	0.120287	0.165897	-0.141227
0.1096	-0.141264	-0.028261	-0.305849	-0.000126531	-0.0217559	-0.00680468	0.087467	-0.225603	-0.101593	-0.0756638	-0.0316011	-0.0490335	0.14557	-0.181117	-0.147167	-0.573865	0.295424	0.0143173	-0.10117	-0.0908995	-0.0361748	0.252204	0.164175	0.357828	0.0994321	-1.28354	-0.134162	-1.47809	-0.27042	0.0428047	0.175852	-0.0446284	-0.0239966
0.1098	0.00173471	-0.1843	0.23357	0.0126724	0.0730777	-0.0289997	0.870335	0.103528	0.182581	-0.0326731	0.0671607	-0.0430652	-0.0169141	0.16351	0.0551038	-0.519886	-0.144	0.0222912	-0.0715758	0.115676	-0.100434	0.574401	0.19598	0.343851	-0.483804	0.551286	-0.205871	0.543374	0.192687	-0.00754633	-0.25561	0.231213	-0.0634328
0.11	0.106067	0.163867	0.682902	0.00706162	-0.07951	0.00146878	0.181867	0.024513	0.022218	-0.00350907	-0.0175357	-0.0707018	-0.355001	0.236854	-0.0388296	0.113462	0.144647	0.0115656	0.171988	-0.0380153	0.248271	-0.4459	-0.947377	0.0889777	-0.620393	-0.864057	-0.367726	0.764392	-0.366531	-0.151471	-0.138385	-0.230165	-0.0997342
0.1102	-0.156607	-0.0531762	-0.0303121	0.0265542	0.0357598	0.00314248	-0.82502	0.0722652	-0.297869	-0.0512939	-0.0700743	0.0138011	-0.273012	0.349677	0.1126	0.15994	-0.169228	0.111875	-0.0144552	-0.0277328	0.125467	-0.517339	0.6595	0.0431307	0.320032	-0.117838	-0.234673	0.224268	0.0831312	0.148828	0.389963	0.325104	-0.10095
0.1104	-0.114203	-0.0766141	-0.72076	0.0168897	-0.00936531	0.0346501	-0.440684	-0.0793925	-0.0624539	0.0417927	0.0735763	0.167659	0.145804	-1.01785	0.019268	-0.399269	-0.313356	0.123924	-0.102378	-0.0151621	-0.332827	-0.431435	0.212321	0.136834	0.621019	-0.833533	-0.358693	0.121284	0.250562	0.225602	0.0188799	-0.189912	-0.165369
0.1106	-0.114197	0.121732	-0.121802	0.028355	0.0517116	0.0186785	0.775859	-0.165694	0.441424	0.0189399	0.0088332	0.111892	0.850163	0.198778	-0.0852197	-0.0612595	0.3383	0.013828	-0.031913	0.046907	-0.0356605	0.213098	-0.2544	0.224519	-0.0386765	-0.906682	-0.393504	0.0222415	-0.248882	0.228989	0.067816	-0.220331	-0.151809
0.1108	0.0787781	-0.00719167	0.259532	0.0201273	-0.0513541	0.0147716	0.693804	0.26016	0.262344	0.052125	-0.0112222	-0.134488	-0.83374	0.231365	0.157534	0.0113027	-0.362827	-0.0549082	0.141797	0.0479284	0.134078	0.751218	-0.0954282	0.417364	0.17291	0.14913	-0.344089	-1.22381	0.253636	-0.0712357	-0.142573	0.110707	0.0727107
0.111	-0.0420358	-0.13318	0.309194	0.0094352	-1.13141e-05	0.0278467	-0.551304	-0.170884	-0.278687	0.0120963	-0.0396889	-0.197963	-0.802532	-0.088936	-0.0225045	-0.0105145	0.241163	-0.0101775	-0.0687613	-0.0768442	-0.0519524	-0.261987	0.311617	0.238513	-0.781958	-1.16659	-0.311723	-0.0710825	-0.111475	0.0594499	-0.509319	0.236498	0.0072214
0.1112	0.0692253	0.133336	0.0786564	0.0312554	-0.00215239	-0.0148878	-0.706133	0.193753	-0.384674	0.0574829	0.0506876	0.0184986	0.61812	0.0993377	-0.124308	-0.343082	0.0181456	0.0520086	-0.0167254	0.0543297	-0.225744	-1.30758	0.135029	-0.0722919	0.266285	0.749809	-0.115377	1.63291	0.0173549	0.0212071	0.221179	-0.0783068	0.0123317
0.1114	-0.00400769	-0.0366098	-0.426151	-0.023295	-0.00828403	0.0492519	0.238655	-0.130219	0.0470855	0.078068	0.124151	0.20626	0.204202	0.300553	0.0434688	0.198171	0.231022	0.102052	0.0841124	0.0341538	0.142359	-0.192639	0.587424	0.132912	-0.0664154	-1.5506	-0.24838	0.221596	-0.234162	0.150024	0.3749	0.021135	-0.0443341
0.1116	-0.0618155	0.0210823	-0.375821	0.0236596	0.025015	0.00273772	0.704273	-0.0402859	0.38745	0.0237516	-0.11094	0.0374398	-0.975212	-0.393056	0.0381109	0.57696	-0.0253434	0.0838572	-0.0108622	-0.0313654	0.109219	0.421397	-0.703216	0.127854	0.536037	0.389708	-0.103355	-1.69873	0.0446478	0.155468	-0.39128	-0.13478	-0.0746005
0.1118	0.130129	0.0117208	0.323076	-0.000178673	-0.0192851	0.0414356	-0.00538458	0.107959	0.180397	0.00962613	-0.0785538	-0.179916	0.200172	-0.0785641	-0.0361418	0.0832145	-0.287234	0.0367261	0.137675	0.095107	0.0630133	0.77608	-0.296346	0.218998	-0.331847	-1.03758	-0.368357	-0.120781	0.122891	0.104578	-0.0436348	0.083307	-0.0812395
0.112	0.158151	0.00950018	0.391847	0.000558475	0.0428432	-0.00493607	-0.64219	-0.103111	-0.167598	-0.0581593	-0.0348476	0.0803774	0.448177	0.33421	0.0537465	0.0323259	0.364543	0.0750232	-0.0861379	-0.202431	0.0957882	0.119622	-0.278757	0.0864621	-0.611183	-0.168903	-0.414279	1.24949	-0.0271485	0.225001	0.388867	-0.0772254	0.046663
0.1122	0.0368248	-0.0150793	0.0363322	-8.3669e-05	-0.0105214	-0.004048	-0.180254	0.184958	-0.249289	0.0646148	0.175751	0.156611	-0.398386	-0.110041	0.121771	-0.114997	-0.323599	0.0344881	-0.0874953	0.129369	-0.191622	-0.501361	0.93099	0.0233827	0.424666	-0.362503	-0.271011	0.2212	-0.0963815	0.187797	0.126619	0.032481	0.133241
0.1124	0.0232904	0.0134432	0.10794	-0.0128346	0.0696581	-0.036555	0.402065	-0.142358	-0.00191962	-0.0240853	-0.0622405	-0.0245286	-0.486462	0.428819	0.0529141	-0.0119548	0.0916517	-0.0045648	-0.0253123	-0.0392061	0.102174	-1.15013	-0.274956	-0.0911554	0.717	-1.34852	-0.0715674	-1.1941	0.35279	0.00638961	-0.269635	0.112116	0.183814
0.1126	0.0731869	-0.00135646	-0.252108	0.021812	-0.0653887	-0.0187313	0.25813	0.10485	0.13427	-0.0432162	0.0305415	-0.149032	-0.0533871	0.0341297	0.0368345	-0.145084	0.087469	0.0433723	0.0899541	0.0807666	0.175531	0.539936	0.734617	0.288554	0.189203	0.0891485	0.0458462	-0.342101	-0.448588	-0.0610764	0.0114298	0.162086	0.151062
0.1128	-0.109858	0.118222	-0.779071	0.00481629	0.0814114	-0.0248413	-0.287819	-0.0637667	0.055733	-0.0430992	-0.0245	-0.152329	0.978288	-0.358469	-0.176416	-0.337827	-0.163899	0.0225081	-0.00362129	-0.0408916	0.0179291	0.291334	-0.606153	0.185334	-1.10942	-0.509405	-0.265366	0.905208	-0.0155903	0.184222	-0.349674	0.0801016	0.0417527
0.113	-0.095943	-0.0423999	-0.27315	0.020595	-0.0463782	-0.0143137	-0.269896	-0.0624452	0.0635342	-0.0809123	-0.123207	0.190474	0.0889744	0.000913959	-0.00118571	-0.24841	0.0999141	-0.074823	-0.0678484	-0.0329723	-0.176174	-0.509971	0.378589	0.0770403	-0.360124	0.0775131	-0.0951634	0.343903	0.051182	0.236818	0.651137	-0.714772	-0.117486
0.1132	0.117663	-0.0281119	0.875935	-0.00660562	-0.00185256	0.0315224	0.243017	0.0559306	0.115652	0.0292961	0.182749	0.240899	-0.900804	-0.207168	0.0720457	-0.468169	0.0250316	-0.0236008	-0.0215592	0.0265728	-0.130827	-0.449905	-0.977362	-0.0492266	1.06188	-0.624982	0.0462712	0.204786	0.00929648	0.18198	0.52788	0.612346	0.0241341
0.1134	0.150479	-0.135093	1.04163	0.0358505	0.0500166	0.00183649	0.318516	0.0417612	-0.0410359	-0.0214486	-0.0473733	-0.122903	0.107583	0.0765944	-0.0394457	-0.359601	0.219406	0.0781986	0.048884	0.0459059	0.0353244	0.932918	1.43561	0.116157	0.285015	-1.24545	-0.0770416	-1.09707	0.055516	0.0029434	-0.850417	-0.735595	0.145695
0.1136	-0.102219	0.0408128	-0.327429	-0.0061056	-0.037244	-0.00618669	-0.117995	0.0810494	-0.261379	-0.0253877	0.0378546	-0.254169	0.852726	0.302273	-0.09135	-0.0112278	-0.188802	0.149881	0.0427064	-0.0107541	0.0119862	-1.0576	-0.451767	-0.141135	-0.527988	0.252167	-0.206264	-0.22635	-0.0481053	0.0806714	-0.769624	0.869304	0.338723
0.1138	-0.298656	0.110725	-1.31943	0.0249222	0.0321831	-0.081453	-0.220789	-0.155624	-0.0791931	0.00990901	-0.0109328	-0.0489941	-0.291479	0.171447	0.105163	0.472111	0.0117419	-0.0193452	-0.0470651	-0.0030811	-0.119035	-0.834353	0.638601	0.00981945	-0.632759	-0.854899	-0.245439	0.929108	-0.0847126	0.0344474	0.190613	-0.508901	0.279116
0.114	-0.187893	-0.091044	-0.206635	-0.0247365	-0.105823	0.0302791	0.15174	0.101717	0.227635	0.0167383	-0.0544042	0.144656	-0.488224	-0.367299	0.0373208	0.13992	-0.21581	-0.0739994	0.0244584	0.0177463	0.020099	0.914595	-1.58629	0.41742	0.357321	-0.380815	0.119431	0.452266	0.0738034	0.165743	0.781303	0.262549	0.147523
0.1142	0.162718	0.103613	0.787721	0.0231346	0.0699316	0.0304728	0.136738	-0.108587	0.261389	0.0305189	0.00664625	0.218564	-0.0410825	-0.332781	-0.00571098	-0.510096	-0.192674	-0.0374491	0.0662801	0.00468367	0.205459	2.3613	1.14832	0.561272	0.442472	-0.519032	0.150379	-0.398386	-0.0873351	-0.0220828	-0.235987	-0.190583	0.0940071
0.1144	-0.0399804	-0.0473392	0.386089	-0.026808	0.0720641	0.0770299	-0.138703	0.129379	-0.0249485	0.0470536	0.0162139	0.0387619	0.826142	-0.0230016	-0.107129	0.214836	0.649646	0.0920024	0.0549987	0.0165966	0.0890427	-2.11727	-0.0242631	-0.188572	-0.336414	-0.337038	0.0668875	-0.686897	-0.0119872	-0.101394	-0.0508441	0.0720436	0.0739624
0.1146	-0.0796511	-0.0987225	-0.0776867	-0.00378178	-0.0842334	0.0711167	-0.206484	-0.0222842	-0.281436	0.0476992	0.0844686	-0.253329	-0.487223	0.213061	0.180064	0.273012	-0.445253	0.118307	-0.0399777	-0.0601642	0.0265171	-2.76086	0.110361	-0.198983	-0.0975558	-0.107133	0.015433	0.466024	-0.042562	0.0490154	0.105385	-0.296618	0.180627
0.1148	0.073939	0.0916062	-0.142381	-0.0184367	0.000869995	0.0697011	0.0681894	-0.0575851	-0.167559	0.0195077	0.00295514	-0.248316	-0.407505	-0.111916	-0.110948	0.2711	0.355792	-0.103699	-0.0642713	0.0180601	-0.0685574	1.64433	-0.34138	0.346357	-0.243671	-1.14855	-0.101975	0.215742	0.111551	0.00710347	-0.14985	0.250524	0.192128
0.115	-0.0298799	0.0253814	-0.159264	0.0220829	0.0830177	-0.0580287	0.250364	0.0770323	0.141875	0.0462828	-0.0550947	0.0437764	0.484955	0.280157	-0.0717863	-0.240982	-0.373743	-0.086687	-0.0180772	0.0102179	-0.00668302	2.67077	0.520647	0.576805	0.483039	0.131622	0.0391764	-0.698224	-0.260006	-0.186917	-0.246289	-0.228461	0.314314
0.1152	0.0373976	0.00845018	-0.33622	-0.0111493	-0.0892127	-0.0325541	-0.0829448	-0.0533224	0.232166	0.00155316	-0.0758598	0.324572	0.317926	-0.382353	-0.0652874	0.255641	0.203197	0.0525953	0.0275163	0.0305868	0.0942454	-2.24547	-1.09814	-0.0927694	-0.00270207	-1.23285	-0.154404	0.600083	0.15234	-0.0118212	0.243739	0.2838	0.255288
0.1154	0.0545744	-0.0387518	-0.0630732	0.0225294	0.0844581	-0.0598509	-0.280998	0.0875947	0.0539999	-0.0209022	-0.0796721	0.207549	-0.222103	-0.147308	0.0124552	-0.0261053	0.149892	0.0894979	0.0158131	-0.0322176	0.023674	-2.19794	1.23404	-0.111515	-0.0764818	-0.228516	-0.0476568	0.366507	0.078259	-0.0580845	0.244946	-0.308878	0.134747
0.1156	0.114948	0.14759	0.327464	0.034701	0.0123973	-0.0601393	-0.0603402	-0.101641	-0.071455	0.0345311	0.111486	-0.0257157	-0.317983	-0.0302114	0.0320523	-0.830835	-0.358638	-0.0808896	-0.0264542	0.0213321	-0.0878152	1.11939	0.815184	0.40041	-0.324488	-0.272928	-0.0856142	-1.02152	0.0723298	-0.199116	-0.109046	0.120099	0.0147276
0.1158	0.299889	-0.15643	0.36026	-0.00455279	-0.0836171	0.0342643	0.252888	0.0743303	-0.0948634	-0.0212138	0.217366	-0.280295	0.395955	0.186758	0.00984931	0.156664	0.622697	-0.114652	0.0116515	0.00144988	-0.0381908	1.42602	-2.43954	0.592036	-0.195934	-0.591344	-0.0283981	-0.302555	-0.265925	-0.157494	0.0786364	-0.126276	0.0802468
0.116	-0.00971121	-0.0269898	0.0397164	0.0107478	0.0393397	0.0413815	0.213323	-0.0123003	-0.0391314	-0.00171195	-0.0520667	-0.435966	0.199319	0.290834	-0.0512883	-0.155564	-1.08291	-0.00880707	-0.0299394	0.000872424	-0.0352312	0.741915	1.22357	0.552153	0.53501	-0.0991004	0.0828583	1.25979	0.198585	-0.223106	-0.514522	0.0640395	0.169192
0.1162	0.0797856	0.245453	-0.581565	0.0105953	-0.027806	0.0844743	-0.0568026	-0.100979	0.0709792	-0.0960195	-0.190194	0.0918082	-0.415685	-0.304021	-0.160916	-0.147723	0.721007	0.018048	0.0323204	0.0570963	-0.0614638	-2.08274	0.508841	-0.26913	0.0392028	-0.876824	-0.128773	0.619553	-0.22774	-0.0429556	0.173496	0.0573232	0.265596
0.1164	-0.104533	-0.177238	-0.448667	0.0156023	0.012668	0.0637295	-0.0688763	0.207947	0.116144	-0.0304291	-0.0135969	0.595676	-0.0499385	-0.296061	-0.0452623	-0.627668	-0.280143	0.0464577	0.023033	-0.0474395	0.0730852	-1.37331	-0.500365	0.00533414	-0.129492	-0.286778	-0.153633	-1.35679	0.326357	-0.318619	0.983413	-0.0589924	0.152561
0.1166	0.116334	0.109405	0.465093	0.00440109	-0.00178389	0.0343652	-0.0760853	-0.173983	0.0645579	0.0708485	0.151059	0.21844	0.469348	0.144592	-0.00769191	0.136569	0.0464281	0.0390199	0.00128747	0.0137365	0.000847529	1.20865	-0.256247	0.452394	-0.128635	-0.754603	-0.351564	-0.372315	-0.403946	-0.182202	-0.670121	-0.0510605	-0.0193277
0.1168	0.0133138	-0.0936662	0.781964	-0.00393788	0.0698077	-0.0341788	-0.0376268	0.153543	-0.133225	-0.0748271	-0.051546	-0.247749	-0.05888	0.237033	-0.141283	0.535527	-0.135105	-0.0189969	0.0057276	0.00480409	-0.00185454	1.54586	1.08833	0.480657	0.556825	-0.069737	-0.172694	1.28731	0.328433	-0.204343	-0.741773	0.191808	0.0164223
0.117	-0.1054	0.00440048	-0.322407	-0.0179229	-0.0481716	-0.0277585	0.0621775	-0.211962	-0.0762306	0.0688777	0.150817	-0.662671	0.0204522	-0.377021	-0.128851	-0.152976	0.0372721	-0.000218995	0.0101192	-0.0147234	0.0911301	-1.73931	-2.14101	0.187229	-0.0892179	-1.28328	-0.366718	0.188343	-0.226772	-0.102628	0.490525	-0.401163	0.0280232
0.1172	-0.313045	0.142247	-0.97439	0.00118521	0.00870441	-0.0152318	0.202561	0.0293569	0.170654	-0.12404	-0.330609	-0.110028	0.1899	0.282257	0.0258373	-0.218	0.815092	0.0353678	0.0059528	0.0383283	0.0564138	-0.848684	2.48016	0.0844418	-0.362061	0.217629	-0.301455	-1.09698	0.372071	-0.248346	0.696964	0.208864	0.0993495
0.1174	-0.130907	-0.203811	0.13816	-0.0079413	0.0341218	0.0106213	-0.0228549	0.300328	0.0339659	0.0672299	0.220769	0.731688	-0.377618	-0.0301748	-0.0238733	-0.288499	-0.893565	0.184063	-0.00134391	-0.0292643	0.0177564	-0.199617	-0.295775	0.172244	-0.144752	-0.441929	-0.26774	-0.656269	-0.299858	-0.291727	-0.23959	-0.12097	0.0339704
0.1176	0.0250499	0.0563696	0.865364	-0.0206123	0.0168257	0.0365205	-0.474637	-0.165828	-0.222456	0.104708	0.0332243	0.460944	-0.299862	-0.202401	-0.0876008	0.932403	0.562538	0.0861081	-0.041247	0.0066521	-0.00129475	1.21989	-1.76059	0.555728	0.183316	-0.412044	-0.203177	1.02537	-0.0769695	-0.263625	-1.37595	0.390178	0.0308003
0.1178	-0.12174	0.0564157	-0.055348	-0.00508493	-0.00704439	0.0376577	-0.254046	0.0357676	-0.104349	-0.0450774	-0.130284	-0.367049	0.726733	-0.0332808	-0.144305	0.369033	-0.848514	-0.0104656	-0.0197198	0.0162654	-0.0573674	0.654998	1.34381	0.127816	0.160717	-0.254298	-0.241055	0.682173	-0.0809183	-0.0447891	-0.162764	-0.67306	-0.0743104
0.118	-0.156048	-0.0966957	-0.624699	0.00432323	-0.0204168	0.0247146	0.389552	-0.159909	0.202399	0.0428354	0.212333	-0.734207	-0.147396	0.0844671	0.0959045	-0.325018	0.264891	0.0254033	-0.00292907	0.00588612	0.00263868	-1.64147	-0.202373	-0.111237	-0.263561	-0.715355	-0.434736	-0.768595	0.461566	-0.26648	2.27668	0.444885	-0.292879
0.1182	0.0452805	0.046565	0.00645392	0.0147958	-0.0180684	-0.00908142	0.542884	-0.0472907	0.320858	-0.0237788	-0.19972	-0.0838408	-0.485141	0.0682032	-0.112987	-0.70004	0.273251	0.162264	0.0100667	-0.0083885	0.0205162	-0.735545	-0.285223	0.0602096	0.0788103	-0.215754	-0.370548	-0.492621	-0.372943	-0.127167	-1.07468	0.172561	-0.167167
0.1184	0.098064	0.106479	0.406797	0.00970086	0.00798352	-0.00434484	0.023554	0.209357	0.104935	0.0406801	0.0396406	0.618267	-0.479461	0.194688	0.0915532	-0.215512	-0.508864	0.27938	0.00827394	0.0130476	-0.00544239	0.773968	0.54086	0.362501	0.30158	-0.589773	-0.430134	0.626025	-0.0390595	-0.230252	-2.85404	0.0217503	0.018729
0.1186	0.130717	-0.162657	-0.131816	0.0157524	0.00733862	-0.00958071	-0.541572	0.106807	-0.436305	0.0787673	0.0186239	0.505685	0.524707	-0.479321	-0.31325	0.678636	0.832627	0.0292047	-0.0241967	0.00128152	-0.0767322	0.919202	-0.516675	0.469048	-0.106443	-0.787729	-0.460911	0.867944	-0.216201	-0.151357	2.49346	-0.681005	0.0216021
0.1188	0.0801629	0.132593	-0.317208	0.0218431	0.00439043	0.0125356	-0.345559	-0.0422419	-0.495751	-0.00990768	0.0526071	-0.245248	0.415065	0.560033	-0.00429957	-0.543533	-0.750386	-0.062406	-0.0222437	-0.00282559	-0.023807	-0.423295	-0.326465	0.106457	0.045636	-0.0766625	-0.374905	-0.475399	0.271508	-0.183346	2.85312	0.160995	-0.204559
0.119	0.158674	-0.0433248	0.196024	0.00522583	0.00448216	0.0339409	0.545111	-0.272197	0.315499	0.0259204	0.0922773	-0.694462	-1.2262	-0.000728261	0.151321	-0.489696	0.583335	-0.0402034	0.0470247	0.0327793	0.0625962	-1.19791	1.61153	-0.0464329	-0.0350684	-0.736596	-0.301423	-0.964168	-0.0904142	-0.00396012	-1.85158	0.526596	-0.175016
0.1192	0.269789	0.0183712	0.307474	0.00634928	0.0246121	0.039215	0.61154	0.180412	0.603208	-0.0326966	-0.14895	-0.238954	0.034668	-0.104452	-0.169992	-0.259514	-0.482599	0.112931	0.00768713	-0.0430277	0.0502731	-1.01759	-0.631118	-0.154548	0.0572191	-0.237416	-0.247527	0.153504	0.147384	-0.117855	-2.93855	-0.298356	-0.0866048
0.1194	-0.0110898	0.115732	-0.357249	-0.00499286	0.000185793	0.0442971	-0.449077	-0.0212667	0.0398191	0.0102134	-0.0451067	0.515599	1.38493	0.0175731	-0.175316	0.0808346	-0.357674	0.231443	-0.0123619	0.0277232	-0.0158258	0.980024	-0.1909	0.259454	0.0104972	-0.367272	-0.181386	0.497051	-0.26976	-0.1911	0.968031	0.138751	-0.188614
0.1196	0.0192213	-0.163809	-0.325019	0.00572507	0.0292049	0.0115723	-0.674562	-0.10177	-0.238364	0.0431789	0.051465	0.616586	-0.190356	0.63237	-0.0187222	0.698975	0.803559	0.192788	-0.0172101	-0.0438973	-0.0157102	1.25323	-0.171015	0.255825	-0.0843841	-0.585127	-0.370542	0.257763	-0.00061628	-0.0274588	3.11352	-0.304263	-0.264523
0.1198	0.0193387	0.152729	0.137808	-0.00815073	-0.0196566	0.00516337	0.24727	0.27094	-0.246522	-0.00107115	-0.00981739	0.0161035	-1.1499	-0.547027	0.0270581	-0.341844	-1.18987	0.0905189	-0.0188308	0.0365152	0.0524553	-0.782564	-0.173753	-0.0385741	3.80071e-06	-0.380954	-0.245477	-0.299449	-0.0895006	-0.0338566	-1.09311	0.436268	-0.0616467
0.12	-0.00322309	0.0227831	0.174447	-0.00563987	0.0639955	-0.0189959	0.512313	-0.111009	-0.141391	0.0104903	0.144414	-0.647274	0.835847	-0.284634	-0.111251	-0.0518337	0.848982	-0.0701679	0.0564063	0.0480272	0.0652939	-1.64228	0.461105	-0.0789903	0.382993	-0.0975371	-0.287391	-0.159462	0.0675166	-0.15889	-2.49294	-0.238472	-0.135792
0.1202	-0.122918	-0.150276	0.142072	0.00202401	-0.0746931	-0.00413785	-0.0392488	-0.0622844	0.112043	-0.0744876	-0.101883	-0.553258	0.789571	0.226935	-0.0677007	-0.324778	0.0413205	0.0376155	0.016543	-0.0593477	0.0956955	0.228573	0.377543	0.142569	-0.712568	-1.27794	-0.277735	0.304197	-0.297854	-0.0349682	0.24992	0.0539203	0.0417217
0.1204	-0.098831	0.108533	0.087911	-0.00555503	0.0848987	-0.0283097	-0.444515	0.170973	0.18414	-0.0313813	0.0133934	0.321232	-0.772642	-0.0246333	0.0596729	0.382079	-0.0306362	0.0665422	-0.0490678	9.00344e-05	-0.118689	1.80583	-1.00168	0.560095	0.336461	0.508241	-0.151974	0.253314	0.374682	0.0752172	2.39019	-0.336441	-0.165135
0.1206	-0.188961	0.0667612	-0.400455	0.00719524	-0.0427497	-0.0467852	-0.286721	-0.311575	0.101904	0.0168369	0.0531122	0.735286	-0.296132	-0.560495	-0.0398458	0.773234	-0.187512	0.0218471	-0.0719183	-0.0165251	-0.0998911	0.509917	0.523621	0.254815	0.0814615	-1.48908	-0.0164693	-0.404353	-0.0878408	-0.163723	-0.265012	0.487092	-0.207652
0.1208	-0.164475	-0.154881	-0.485683	-0.0113095	-0.0339766	0.0246074	0.457206	0.134885	0.179069	-0.0105052	-0.0459212	0.158092	0.616045	0.355606	0.0794759	-0.179028	-0.708735	-0.0391551	0.0581368	0.136401	0.0534977	-2.47303	0.0693195	-0.362138	0.222872	0.23427	0.0223515	-0.011839	-0.116016	0.0284471	-3.52519	0.011209	-0.0853435
0.121	-0.0326529	0.0668882	0.234582	0.0118962	-0.00810636	0.0300117	0.453243	0.207795	-0.1267	-0.0373122	-0.0277986	-0.538134	-0.362901	0.101577	-0.0551776	0.0836581	1.04963	-0.0225897	0.0358605	-0.100198	0.0753288	-0.997098	1.24649	-0.11651	-0.798095	-0.854805	-0.189155	0.344614	0.0260012	-0.210275	0.706145	-0.400986	-0.0983889
0.1212	0.0810564	-0.0557173	0.748357	-0.00632113	0.00421449	0.0619625	-0.334297	-0.104038	-0.513495	-0.0268857	0.0448802	-0.450237	-0.429595	-0.452267	0.0146839	-0.579585	-0.897972	0.0752555	-0.0817418	0.0157854	-0.138235	0.786176	-1.39472	0.153269	0.00581741	-0.0513002	-0.0693892	0.278699	-0.0573824	0.133529	4.30253	-0.18011	-0.226701
0.1214	0.0814812	-0.00785677	0.161797	0.00870317	0.00955497	0.0654653	-0.287278	-0.0210927	-0.118422	0.000362954	0.00562212	0.191038	0.380012	0.135902	0.054771	0.000159063	0.629457	-0.0450492	0.0454036	-0.00354261	-0.0254629	1.80062	0.0837586	0.544893	0.532345	-0.67989	-0.098252	-0.128921	-0.11499	-0.0723847	-0.744607	0.709248	-0.0938767
0.1216	-0.0192091	-0.0189658	-0.389455	-0.0187118	0.00708342	0.0393252	0.286838	-0.104382	0.518379	0.047056	-0.0367113	0.633972	-0.226672	0.315855	0.0264508	0.000391772	0.0431893	-0.0914701	-0.00500338	0.0131099	0.194305	-0.711261	-0.611519	0.0918264	0.279843	-0.493324	0.006464	-0.258784	0.134737	0.0253939	-4.95013	-0.146838	0.125408
0.1218	0.0613652	0.060976	-0.293983	0.0274783	0.0647404	-0.0303343	0.284466	0.15062	0.405298	0.0544404	0.00786225	0.32573	-0.434843	-0.305243	-0.0410278	-0.502057	-0.271459	-0.155261	0.177181	0.0706448	0.133172	-1.18614	1.38026	0.0937595	-0.46923	-0.564321	-0.119549	0.100391	-0.103911	-0.173498	0.280544	-0.277834	0.0815808
0.122	0.0582411	0.0331977	0.0196683	-0.0288189	-0.109005	0.0221996	-0.19883	-0.154854	-0.0679262	0.0261001	0.0481371	-0.408145	0.245089	-7.74385e-05	-0.0145741	-0.245126	0.642935	-0.233841	-0.141751	-0.149087	-0.00319734	-0.802642	-0.194953	0.0883832	-0.350657	-0.222891	0.0479484	0.208538	0.0607929	0.058335	5.98847	-0.508716	-0.0338763
0.1222	0.106545	-0.0303649	-0.00488623	0.0268933	0.156	-0.0493664	-0.230032	0.204674	-0.414724	-0.0127107	-0.00185876	-0.550667	0.530679	0.397525	-0.0487035	-0.300073	-0.858777	-0.0768828	-0.0840356	0.0665673	-0.278137	0.841126	-0.345349	0.460528	0.443923	-0.70541	0.144983	-0.154913	-0.0277367	-0.0877495	0.346351	0.585918	-0.0871536
0.1224	0.0471491	0.102884	-0.112553	-0.0389451	-0.10782	0.0387709	0.0436979	-0.0706863	-0.340834	0.0399336	-0.0619328	0.0262324	-0.371948	-0.0590476	0.0629883	0.640727	0.396558	-0.0758068	0.00951086	-0.0059978	0.160622	1.66745	-0.0471213	0.441573	0.0173064	-0.878471	0.0915115	-0.527182	0.315238	-0.0027847	-5.63104	0.0184341	-0.0128441
0.1226	0.0676725	-0.0469264	0.0914202	0.0335537	0.060723	0.00388174	0.247251	-0.087517	0.146101	0.0156487	0.127033	0.422806	-0.111019	0.223691	-0.058267	0.0924695	-0.428433	-0.0257646	0.081438	0.0386864	0.178405	-0.713993	0.115586	0.0782427	-0.172164	0.0943546	-0.0572863	0.126175	-0.437917	-0.19194	-1.48757	0.0211707	-0.00692554
0.1228	0.0776142	-0.166774	0.57857	-0.0199046	-0.0455363	0.0536427	0.00882417	0.185074	0.362546	-0.0209288	-0.170706	0.271094	0.216212	-0.00130345	0.0349745	-0.360746	0.180697	-0.124508	-0.0214586	0.01067	-0.0492989	-2.7329	0.0459677	-0.190084	-0.382312	-0.864092	-0.191762	0.608177	0.318327	0.0927775	4.79802	-0.44394	0.136979
0.123	0.0768132	0.33591	-0.209544	0.0356066	0.0265982	-0.00431468	-0.415951	-0.203952	0.118193	-0.00973597	0.135656	-0.143454	0.521648	-0.206129	-0.153252	0.176756	0.415938	-0.110855	-0.0683669	-0.0340057	-0.135366	-0.272158	0.820624	0.124426	0.368829	0.124134	-0.0704792	-0.0105972	-0.29746	-0.217066	2.92235	-0.00869483	-0.0203376
0.1232	-0.276505	-0.330447	-0.888024	-0.0176375	-0.0340083	0.0158286	-0.161668	0.0864086	-0.0790453	-0.057793	-0.0360225	-0.396067	-0.16627	-0.0512903	0.121978	0.0722283	-0.769485	-0.0535677	-0.0330473	0.00604012	-0.0652929	2.3747	-0.727397	0.880824	0.00466787	-1.03065	-0.130229	-0.294904	0.0690488	-0.10716	-5.14146	0.657802	0.194961
0.1234	-0.000755368	0.299601	0.0143801	0.0322403	0.0212768	-0.0199768	0.357372	-0.0491607	-0.0890053	-0.0401553	0.0369897	-0.158156	-0.117998	-0.615335	0.0034003	0.510748	0.713247	-0.179824	0.0783839	0.076132	0.0508467	0.788715	-1.31366	0.597673	-0.183156	-0.309733	-0.127724	0.0991623	-0.0396301	-0.288046	-3.93744	-0.482874	0.0700171
0.1236	0.0753273	-0.161617	0.913767	-0.00921345	-0.00629616	0.00368585	0.302086	0.156411	-0.154076	-0.0127889	-0.0613015	0.388651	0.58175	-0.199067	-0.0378048	-0.174416	-0.416612	-0.153586	-0.0225926	-0.0694362	-0.0309701	-1.45609	1.71444	0.117065	-0.119038	-0.430353	-0.0589887	0.371506	0.00742957	0.0603372	5.11142	-0.170364	-0.0169118
0.1238	-0.00762075	0.0174305	0.14117	0.0315618	0.0136776	0.00356231	-0.163131	-0.0710029	-0.0743797	0.00602869	-0.0057292	0.455621	0.0458794	0.353687	0.0100554	-0.0616914	-0.167002	-0.14732	-0.0629935	0.0520515	-0.151026	-1.63147	0.0532023	-0.0112057	0.180898	-0.745379	-0.0757152	-0.0495747	0.0844742	-0.149542	4.22846	-0.154081	-0.186624
0.124	-0.172447	0.117248	-0.850813	0.00423411	-0.0143593	0.0465933	-0.195082	0.0267941	0.131258	0.0197403	0.0198277	-0.0613964	-1.112	0.0264403	0.107466	0.456403	0.221402	0.105766	0.100293	-0.0170042	0.148977	0.442746	-0.377856	0.324195	-0.100888	-0.565659	-0.111039	-0.55317	0.0823447	0.0328294	-5.1728	0.767108	0.159058
0.1242	-0.137206	-0.216999	-0.252064	0.0179903	0.0375716	0.0255377	0.0557885	-0.0477525	0.210634	0.0111887	0.0472881	-0.383199	0.304368	-0.407972	-0.124943	-0.0174901	-0.190061	0.0280544	0.0223552	-0.0307684	0.154725	1.18622	-0.0566336	0.46745	0.0472797	-0.276188	-0.287297	0.0750024	-0.0347181	-0.224376	-3.48737	-0.500995	0.263454
0.1244	0.148121	0.175727	0.625698	0.00188726	-0.0200835	0.0316165	0.192264	-0.0768645	0.125568	0.0514161	0.0627229	-0.316889	0.920522	0.0827623	-0.0830366	-0.345903	0.417536	-0.0679001	-0.0194054	0.0508417	-0.0627191	0.280275	-0.508833	0.331713	-0.249533	-0.934912	-0.297601	0.482408	-0.000862674	-0.176288	4.07898	-0.121004	0.186868
0.1246	0.00110922	-0.158857	0.177454	0.00665535	0.046625	0.00823959	0.0887722	0.181974	-0.143521	0.0139022	-0.073875	0.0978144	-0.222996	-0.105454	-0.0384526	-0.664871	-0.242777	-0.0629667	-0.00680471	-0.0549169	0.124571	-0.865672	0.214824	0.317856	0.58524	0.535474	-0.351802	-0.160573	-0.0206588	-0.163505	3.59723	-0.0111027	-0.00392042
0.1248	-0.119021	-0.0225285	-0.166077	-0.0269179	0.0244995	-0.0290723	-0.162727	-0.145548	-0.244578	0.0761924	-0.0104595	0.383049	-0.479481	-0.473925	-0.0121056	-0.0527964	0.353335	-0.0503109	0.00361852	0.0277196	0.0204843	-1.01066	0.652982	0.106972	-0.455734	-1.39014	-0.486783	-0.384079	0.105096	-0.0170326	-3.67238	0.105915	0.0505367
0.125	0.0879025	0.133935	0.139841	-0.0219237	-0.115296	0.023579	-0.0400594	0.115652	-0.0704453	0.0253113	-0.0431548	0.277737	0.601257	-0.0924946	-0.111264	0.0822603	-0.207287	0.0309063	-0.0604623	-0.026184	-0.0711487	0.112952	-0.0932838	0.4076	-0.0566638	0.332985	-0.295018	0.0175232	0.0190173	-0.238476	-2.62471	-0.166825	-0.0786669
0.1252	0.0083344	-0.221468	0.331523	-0.0233261	0.118147	-0.00615805	0.057669	-0.066762	0.169576	0.0347473	0.0686389	-0.233705	0.504346	-0.0123615	-0.0118581	-0.263232	-0.347526	-0.034063	-0.00723318	0.0144826	0.0461722	1.03865	-0.302839	0.509712	0.11878	-0.947067	-0.305351	0.37413	-0.0060557	-0.179278	3.28638	0.198458	0.00256778
0.1254	0.0472165	0.243973	-0.231064	0.00981343	-0.0932733	0.0020721	-0.041584	-0.00905418	0.207011	-0.0446016	-0.0187056	-0.350059	-0.675599	0.123042	0.0791098	-0.111512	0.216127	0.0370872	0.0819249	0.0357999	0.0985582	0.156578	-0.118164	0.284441	0.101808	-0.721782	-0.22279	-0.0778594	0.19704	-0.0894607	1.57202	-0.420437	0.190912
0.1256	-0.231567	0.0471182	-0.831275	-0.0242922	0.0961751	-0.00581272	-0.0861359	0.0839137	-0.0119165	0.0160001	0.0945463	-0.0272753	-0.622219	-0.0595908	0.0391911	-0.0206523	-0.196765	0.087344	0.0251793	-0.0111124	0.0203172	-1.09943	0.324153	0.000634115	0.0756248	-0.189068	-0.362138	-0.33651	-0.249703	-0.0808571	-2.51202	0.68612	-0.228612
0.1258	0.0962317	-0.246019	0.182957	-0.0167837	-0.135306	0.0185367	-0.0882677	-0.0713041	-0.270402	-0.00590884	-0.0378684	0.298996	0.704392	-0.166026	-0.129794	0.0402092	-0.0451243	0.147988	-0.0799489	-0.0173955	-0.182507	-0.722704	0.493168	0.000585073	-0.409495	-0.95841	-0.466326	0.218958	-0.0894382	-0.162609	-1.95297	-0.0145585	0.125477
0.126	0.244531	0.346206	1.01585	0.0187697	0.138137	-0.0276351	0.0858671	0.055692	-0.123486	0.0187444	-0.0164975	0.294574	0.553128	0.202002	-0.0769303	-0.0590829	0.171	0.179338	-0.0215861	0.0279288	-0.13559	0.149542	-0.669655	0.270578	-0.0684406	-0.011327	-0.479595	0.386437	-0.105788	-0.159544	1.67173	-1.01464	0.0106952
0.1262	0.079573	-0.305597	0.0036817	0.00560934	-0.144272	0.038153	0.232834	-0.138407	0.204754	-0.0169583	-0.0477308	-0.0311038	-0.737145	0.00507414	0.0221336	0.266552	0.10618	0.0488447	0.0634186	0.03278	0.100098	0.878347	0.183239	0.382198	0.330463	-0.240897	-0.448464	0.0223013	0.130812	-0.0625496	3.08953	0.474437	-0.135068
0.1264	-0.132549	0.0192493	-0.721639	0.0364856	0.113812	-0.0016692	0.0641682	0.204998	0.163524	-0.0210163	0.00249616	-0.240899	-0.15932	-0.0872926	0.00561825	0.139736	-0.226114	0.00302565	0.0308801	0.00742099	0.0110483	0.139526	-0.245293	0.34173	0.127534	-0.839689	-0.39543	-0.393739	-0.00707745	-0.132039	-0.0670669	0.525265	0.0653559
0.1266	0.0468581	0.393244	-0.658068	0.0119689	0.00888611	-0.0105037	-0.221888	-0.128096	0.00752378	-0.0289467	0.0312501	-0.131347	0.406275	0.269477	-0.0344359	-0.427398	0.0394167	-0.134516	-0.0323151	-0.00120663	-0.0855112	-0.693644	0.153742	0.182865	-0.0620079	-0.265556	-0.381873	-0.298581	0.161795	-0.0460161	-5.52485	-0.404366	0.180773
0.1268	0.0874384	-0.270647	0.14582	0.000868395	-0.0143178	-0.00645377	-0.0954147	0.0711256	-0.110119	-0.000771479	-0.0209004	0.201353	-0.0849428	-0.310738	-0.0970765	-0.191305	-0.0243164	0.123101	0.0118748	-0.0390607	0.0448616	-0.379411	0.604872	0.0226474	-0.39672	-0.580934	-0.245291	0.392972	-0.0700646	-0.0999954	-0.494614	0.0382854	-0.16773
0.127	0.17078	-0.173997	1.08387	0.00748613	0.0226745	-0.00284434	0.158899	0.0144294	-0.180836	-0.00949869	0.0658765	0.209401	-0.229224	0.217406	-0.0833291	0.784452	0.238413	0.308175	-0.00814038	-0.000707171	0.0582693	0.3068	-0.312483	0.259813	-0.0693305	-0.412849	-0.254728	0.154092	0.25447	-0.0336794	7.02522	-0.513089	-0.267162
0.1272	0.172521	0.477404	0.0810267	0.00211813	-0.0122892	0.032704	0.223114	-0.275862	0.093734	-0.035346	-0.0280022	-0.0358798	-0.0861506	-0.407838	-0.0149748	0.184671	-0.452364	0.193936	-0.0101678	-0.0108469	0.0545971	0.27729	-0.118617	0.0515907	0.281911	-0.667804	-0.189544	-0.437104	-0.137137	-0.0402434	-0.756274	0.551386	-0.0565282
0.1274	-0.321965	-0.42886	-1.01767	0.00705097	0.0224653	0.0387919	0.130952	0.343701	0.239555	-0.0389022	0.0268753	-0.216736	0.541105	0.175714	-0.127653	-0.643924	0.566277	-0.0797464	0.00513204	0.039087	0.091216	-0.385516	0.414573	0.0638	0.0153233	-0.824875	-0.24739	-0.214678	0.0916248	-0.0540928	-6.43012	0.0173637	-0.0538707
0.1276	-0.0134423	0.145281	-0.0918169	-0.0099939	-0.00285153	0.0411114	-0.338524	-0.0387355	-0.0488057	-0.0347744	-0.0613532	-0.037779	-0.305701	-0.161605	0.0406995	-0.976824	-0.200827	-0.0862293	-0.00990973	-0.0449577	0.0567524	-0.724355	-0.28994	-0.0484383	0.0280593	0.00513507	-0.311196	0.246186	-0.0377675	-0.21397	1.00566	-0.109047	-0.154538
0.1278	0.106918	0.118544	0.793433	0.00327221	0.0192768	-0.00137695	-0.382497	0.0106517	-0.264354	-0.0142217	0.0979909	0.126727	-0.439178	-0.161062	-0.0408158	0.501701	0.0208803	0.0637843	-0.0386924	0.0411396	-0.0625868	0.274083	0.425271	0.287616	-0.288713	-0.590885	-0.277264	0.464683	-0.0821377	0.0344787	4.99499	-0.046745	0.0925563
0.128	-0.150249	-0.432362	0.298687	0.0089197	-0.0413999	-0.0245397	0.0723545	-0.00014565	-0.048799	-0.00179519	-0.0548621	0.203058	0.362763	-0.308011	-0.0718788	0.536123	-0.0509964	0.0507671	0.00159427	-0.0640086	-0.00847067	0.31194	-0.61428	0.318982	0.239694	-0.136203	-0.255099	-0.143389	0.118981	0.0447214	-0.199345	-0.454214	-0.295976
0.1282	-0.137694	0.364328	-0.238538	0.0174269	0.0294002	-0.0310999	0.352311	-0.195101	0.167836	0.0263119	0.0752695	0.0374791	0.436819	0.229235	-0.107583	-0.752154	-0.271505	-0.0905367	0.0545049	0.0634267	0.0637354	0.299052	0.609847	0.285222	-0.174261	-1.02408	-0.112089	-0.340765	-0.270973	-0.13782	-3.2591	1.6678	-0.214605
0.1284	-0.125498	-0.112265	-0.263733	0.031162	-0.0148551	-0.0322565	0.30041	0.0506262	0.279733	0.0456797	-0.0471818	-0.185898	-0.460001	-0.1125	-0.00704712	-0.830353	0.517166	-0.0211596	0.0567346	-0.0189603	0.0064574	-0.580938	-0.288614	0.15118	0.209986	-0.12616	0.0662654	0.0844579	0.0679057	-0.055018	-1.28065	-1.52377	0.0441385
0.1286	-0.175007	-0.0806297	0.25865	-3.32318e-05	0.0379867	-0.0057257	-0.109514	-0.0285268	0.231478	0.0628528	0.033115	-0.132557	-0.24535	0.0202487	-0.0624653	0.183684	-0.0957992	0.10185	-0.0144908	-0.00298401	-0.0861249	-0.32784	0.25344	0.0367085	-0.418779	-1.04988	-0.0847885	0.374605	0.0161382	-0.0579406	1.19245	-0.138456	-0.488039
0.1288	0.0804668	0.0631354	0.222299	0.0089188	-0.0735459	0.023061	-0.40116	0.374583	-0.367561	0.105168	-0.0155892	0.070901	0.454634	-0.0982803	-0.111627	0.783564	-0.260945	0.224761	-0.0236699	0.0222084	-0.139465	0.287866	0.353958	0.131341	-0.137368	-0.0899401	0.0106595	-0.0521163	0.0597833	0.0985996	5.78061	0.889807	-0.229033
0.129	-0.122685	0.177554	-0.542825	0.00572237	0.0523838	0.0464085	-0.24075	-0.0263916	-0.620611	0.0769098	-0.0741676	0.193845	0.336711	0.10059	-0.115574	0.059228	0.366854	0.0490765	0.0509361	0.00321507	0.0778941	0.0383003	-0.468871	0.139235	0.139881	-0.757976	-0.1101	-0.514285	0.00626475	-0.0253934	-2.67974	-0.423034	0.121182
0.1292	-0.0433013	-0.373271	-0.311657	0.00231301	0.0181747	0.0267709	0.358722	-0.503104	0.213441	0.101142	0.0432557	0.0538228	-0.566567	-0.0246918	0.0100652	-0.960111	-0.278727	-0.150899	0.0373669	0.0599421	0.0426352	-0.432692	0.222573	0.104218	0.0575567	-0.651626	-0.0321349	-0.0473636	-0.00374239	0.0613272	-8.81708	0.450611	-0.00320122
0.1294	0.183006	0.523463	0.466956	-0.0128655	-0.0236981	0.0219959	0.629973	0.481328	0.51822	0.051862	-0.00622959	-0.0900505	-0.143222	-0.0914201	-0.121571	0.44721	0.674643	-0.11851	-0.0456989	-0.0566817	-0.0505562	-0.199675	0.307156	0.255267	0.343404	0.254182	-0.0367854	0.589449	0.0247548	-0.160768	5.5	-0.325859	-0.311624
0.1296	0.307609	-0.501178	0.655116	-0.0127706	0.061119	-0.0235321	-0.32645	-0.405911	0.211339	0.0353963	0.0138594	-0.0883302	0.432637	0.0822488	-0.0903653	0.714017	-1.14721	0.0679486	-0.0562413	0.0129135	-0.0792261	0.168835	-0.508798	0.363933	-0.594323	-1.19338	-0.17628	-0.130027	0.269406	0.0313159	7.16165	-0.605136	-0.218981
0.1298	0.0408548	0.164657	-0.288223	-0.00513339	-0.0568983	-0.029097	-0.592482	0.111843	0.0418863	-0.020119	0.0268078	0.0145932	0.0778704	-0.345264	-0.118786	0.558527	0.639044	0.250517	0.00886375	-0.0458764	0.086862	0.606111	0.499505	0.513188	-0.167946	0.0967784	0.0506698	-0.527677	-0.314122	0.127717	-6.34022	1.02549	-0.0671336
0.13	0.0364401	0.325168	-1.39366	-0.0237473	0.0441561	-0.0166626	0.126624	0.485927	-0.437057	-0.0729786	-0.0656358	0.164146	-0.277541	0.0964207	-0.00599374	-0.954031	0.184753	0.00578121	0.0380309	0.0918656	0.128985	-0.432194	-0.509535	0.200009	0.0370592	-1.02278	0.000138025	0.0795741	0.298212	0.00618149	-3.56242	-0.571752	-0.0668049
0.1302	-0.0909014	-0.255464	-0.311208	-0.00169093	-0.0152825	-0.0017756	0.225636	-0.463093	-0.461979	-0.0650896	0.0990422	0.115654	-0.590766	-0.0315711	0.000352488	-0.519289	0.00987355	-0.0796933	0.0348284	-0.0562361	0.070872	-0.314326	0.636579	0.20942	-0.00145638	-0.860803	0.13483	0.549428	-0.223402	-0.272064	4.20617	0.232281	-0.0724938
0.1304	0.401256	-0.0805349	1.70132	-0.0299733	-0.000894863	0.0228561	0.352625	0.0798688	0.23302	-0.109213	-0.0210077	-0.0965347	0.00570329	-0.0267355	-0.0527378	0.723785	0.0362273	0.00162634	-0.0360636	0.00333094	-0.0404865	-0.340389	-0.205159	0.115169	0.440355	0.255483	-0.0218239	-0.0552651	0.227817	0.135249	2.07451	-0.198396	-0.0542419
0.1306	0.230214	0.269083	0.955525	-0.00905311	0.0111679	0.0232667	0.0218556	0.196938	0.383525	-0.110712	0.00851867	-0.166325	0.135494	0.0338165	-0.0754	0.0881657	-0.625381	0.0716561	-0.0145371	-0.0524964	-0.0865214	0.11622	0.162808	0.270369	-0.869612	-1.72041	-0.228452	-0.44516	-0.224698	0.0409104	-2.2869	0.0899145	-0.408516
0.1308	-0.307189	-0.215831	-1.40411	0.00239611	-0.0195391	0.00929836	-0.652034	-0.495627	0.219062	-0.0787468	0.0275023	-0.0438039	-0.316982	0.298433	-0.0216402	-0.489505	0.729957	0.00312232	0.0354508	0.0719415	0.0846032	0.0548357	-0.106008	0.422723	0.577013	1.09088	-0.0276422	-0.0796641	0.0840096	0.207311	-1.72168	1.33427	0.237696
0.131	-0.351145	-0.0417927	-0.808525	0.00993327	0.0195819	-0.0161146	-0.0110399	0.438139	0.0858354	-0.0942168	-0.156093	0.19676	-0.434715	-0.202215	0.00088026	-0.812842	-0.377564	-0.044779	0.0579049	0.0116417	-0.00755904	-0.033336	-0.0175032	0.430154	-0.14562	-1.70714	-0.262479	0.434098	-0.0668149	-0.140151	0.703477	-2.44639	-0.0442105
0.1312	0.114744	0.331819	0.756331	0.01802	-0.0722159	-0.0124732	0.39787	0.044844	-0.351347	0.00205937	0.012577	0.239471	0.550287	-0.0134105	-0.182981	0.185229	0.255682	0.0421889	-0.0753855	-0.00463725	-0.106336	-0.0445774	0.118572	0.491527	0.0697682	0.242711	0.00630814	0.0517133	0.10418	-0.119987	1.33671	1.47092	-0.105151
0.1314	-0.112102	-0.400298	0.678221	0.015318	0.0687375	-0.0129678	0.112819	-0.260345	-0.384758	-0.0118874	0.032565	0.0831431	0.559155	-0.0852772	-0.157282	0.260239	-0.380731	0.0723722	0.0545124	-0.0213226	-0.032848	0.069623	0.0280613	0.322032	0.00408084	-0.686604	-0.204129	-0.54744	-0.0805878	0.133786	3.31899	-0.0660942	0.0698793
0.1316	-0.163118	-0.07218	0.183605	0.0292518	0.0187598	-0.0169372	0.119765	0.174003	0.0939833	0.0810819	0.19707	-0.26927	-0.365285	0.0602782	-0.0393242	-0.0722876	0.209249	-0.045366	0.00657924	-0.00664798	0.150272	-0.274058	-0.239743	0.332128	-0.634891	-1.13111	-0.0817594	0.0130581	0.0687407	0.132239	-5.40151	-0.420104	0.0279442
0.1318	-0.0675931	0.381115	-0.293743	0.00568567	0.0164189	0.0114781	-0.217923	-0.0336617	0.338997	0.0755424	0.0195296	-0.36074	-0.0810994	-0.149578	-0.0338053	-0.388345	0.138169	-0.152281	0.130843	0.0916022	0.0724496	-0.095292	0.597327	0.210251	0.549162	0.470946	-0.140735	0.477086	-0.0549871	-0.0234861	-3.02847	1.04272	0.0209307
0.132	-0.20335	-0.351798	-0.382435	0.020257	-0.0053222	0.00536138	-0.279832	-0.0591669	0.287603	0.125511	-0.00455644	-0.0104313	0.411587	0.215314	-0.024683	-0.216598	-0.178909	0.101916	-0.13469	-0.114789	-0.0767297	-0.265564	-0.279132	0.223784	-0.314438	-1.87652	-0.250357	-0.101161	0.108962	-0.0348231	7.26463	-1.34792	0.0270888
0.1322	0.0874008	0.120307	0.0280158	-0.00020952	-0.0194768	0.0408314	0.116079	0.0721936	0.0151651	0.138716	-0.0637755	0.251244	0.173013	-0.0513833	-0.0363835	0.533121	0.608361	0.12234	-0.142448	0.0444552	-0.326557	-0.0242149	0.293105	0.390569	0.54787	0.808005	-0.211233	-0.480154	-0.0994618	0.0756969	-1.5171	0.39131	0.159686
0.1324	0.0288805	0.185591	-0.0431688	-0.0091158	0.0466704	0.0236436	0.158737	0.00726166	-0.344948	0.127847	-0.13449	0.125614	-0.542539	0.0792155	0.053376	0.138131	-0.884027	-0.0187313	0.0721258	-0.0120911	0.187596	-0.157942	-0.166368	0.357185	-0.356178	-1.5794	-0.516725	0.252798	-0.0489343	0.10042	-4.03466	0.232001	0.0920156
0.1326	0.0887492	-0.21882	-0.131594	0.0065152	-0.0172152	0.0193717	0.112776	-0.0729767	-0.24023	0.0270904	-0.13876	0.0962953	-0.117524	-0.304999	-0.0972192	0.411746	0.702206	-0.0836014	0.162769	0.0450719	0.338722	0.217321	-0.00908069	0.508779	-0.145127	0.418637	-0.26737	0.17904	0.24565	-0.0544565	4.47913	-0.781856	0.0118882
0.1328	0.17767	0.177937	0.265987	0.000587479	-0.000866377	0.00191572	0.0230858	0.143161	0.100683	0.101985	0.0775279	0.0888524	0.100097	0.110864	0.0348811	-0.463658	-0.394389	-0.0648169	-0.0667145	0.0185898	-0.139328	0.264377	-0.0996909	0.402746	-0.0858369	-0.648019	-0.465962	-0.0302749	-0.235736	-0.11942	0.0712286	1.28237	0.245337
0.133	0.261647	-0.069068	0.362397	0.0220828	-0.0252331	-0.0165682	-0.256372	0.00765299	0.18859	-0.0222547	0.202089	-0.208674	-0.216967	-0.307422	0.00741829	-0.0292071	0.417972	0.012644	-0.116068	-0.0416215	-0.240169	-0.162769	-0.190095	0.27604	0.0520236	-0.820556	-0.144502	-0.415168	0.279236	0.218525	-2.83001	-0.945622	0.0476162
0.1332	0.0156349	0.0378491	-0.315131	0.00827291	0.0181721	-0.0274678	-0.203669	-0.166092	0.165362	-0.0849054	-0.0938915	-0.158206	-0.364458	-0.0104693	0.0363875	0.0337819	-0.219201	-0.0445811	0.0952854	0.013684	0.142695	-0.303062	0.246274	0.0896268	0.336833	-0.0329768	-0.176674	0.317924	-0.305353	0.0257594	0.610937	0.662526	-0.172828
0.1334	0.0657749	-0.0162393	-0.6499	-0.00311619	-0.0209816	-0.00712508	0.164396	0.0239663	0.131663	-0.0557781	0.197076	-0.0467447	-0.249348	0.0916772	0.0887436	0.0932302	-0.126941	0.0758077	0.0788064	-0.0207764	0.154107	-0.291202	0.14676	0.00973525	-0.339089	-1.09077	-0.354023	0.192499	0.221554	0.185145	2.26919	0.290121	0.324311
0.1336	-0.0140244	0.115276	0.0250376	0.015769	0.0364642	-0.010919	0.309125	0.0482046	-0.0784491	-0.196432	-0.276274	0.0778874	0.0924284	0.028068	-0.0238005	-0.00163192	0.562065	0.0186678	-0.0373091	0.064111	-0.143443	-0.121635	0.358249	0.204735	-0.0602076	0.186696	-0.286001	-0.0428184	-0.179777	-0.214975	-1.9139	-1.52968	0.143416
0.1338	0.0947965	-0.159704	0.679015	-0.00548034	-0.0491996	0.0322013	0.028405	0.0274739	-0.242905	-0.116633	0.106814	0.15937	-0.103673	0.357604	0.0782516	-0.666179	-0.719587	-0.196167	-0.062751	-0.0536015	-0.0898381	-0.287738	0.0390866	0.154218	0.0899684	-1.07161	-0.526811	-0.291352	0.184325	0.0922369	-2.43684	1.3596	0.010698
0.134	-0.00374679	0.0598001	0.393304	0.0321959	0.0365483	0.0122115	-0.189891	0.0774868	-0.13778	-0.104113	-0.0175222	0.102084	-0.183817	-0.0537284	0.040955	0.074639	0.709023	-0.0957777	0.0235714	0.0571806	0.0209043	0.165152	-0.105396	0.414484	0.401013	-0.402502	-0.256605	-0.0614639	-0.187781	0.0157926	4.67869	-0.583313	0.224337
0.1342	-0.138652	-0.0374873	-0.228233	-0.0145755	-0.0333134	0.0515967	-0.139366	-0.0476194	0.079207	-0.0447452	0.177042	-0.312255	0.256837	-0.113583	0.026303	-0.168343	-0.587298	0.00358072	0.0670303	-0.0151584	0.106495	0.925581	-0.0890197	0.398081	0.171494	-0.25489	-0.433415	0.150603	0.166738	0.201125	-0.891976	0.203116	0.179795
0.1344	-0.27121	0.0569512	-0.363097	0.0373457	0.0884162	-0.0454845	0.063793	-0.0688134	0.203753	-0.0215212	-0.03488	-0.230555	0.31545	-0.0857374	0.0227685	0.186903	0.822766	0.203687	-0.0110419	-0.00556606	0.021667	0.208379	-0.397189	0.200367	-0.804105	-0.931531	-0.352106	0.125872	-0.296227	-0.0298457	-4.84848	0.665734	0.0589223
0.1346	-0.102354	-0.0752489	-0.194711	-0.00805753	-0.0600344	-0.00744006	0.21198	0.0219662	0.156111	0.111886	0.0495103	0.0187402	-0.396624	0.118328	0.107081	-0.765464	-0.597388	-0.113059	-0.00130089	0.0174173	-0.0473281	-0.871128	0.148673	-0.0697612	0.135102	0.614406	-0.0964906	-0.154946	0.287734	-0.042437	2.18746	-1.0264	-0.0739595
0.1348	-0.1542	0.17367	0.104247	0.0280415	0.0484028	-0.0376474	0.0172141	-0.0583331	0.0142816	0.0345088	-0.287564	0.296817	-0.253223	-0.0570655	0.0337064	-0.0423103	0.66992	-0.156952	-0.0126929	-0.0329463	0.0273325	-0.836821	0.184999	-0.238472	-0.172335	-1.64284	-0.219039	-0.141626	-0.278313	0.123436	3.33965	-0.0243713	0.223653
0.135	0.0415112	-0.369425	0.61947	-0.0370698	0.0334737	-0.00554768	-0.154433	0.126153	-0.206922	0.148645	0.00846909	0.350548	0.184702	0.101837	0.0637893	0.326839	-0.445748	-0.0630169	-0.00354673	0.0305044	-0.0320361	0.303236	0.521361	0.0539481	0.516148	0.438619	0.0514839	0.337511	0.370086	0.0671409	-0.0918785	0.542146	0.0293116
0.1352	0.0487541	0.294928	0.31797	-0.0207672	-0.0844703	0.0195781	-0.106096	0.00764247	-0.189749	0.163999	0.108352	0.0222211	0.124107	-0.160814	0.0625014	0.526752	0.025689	0.180137	-0.036587	-0.0306378	-0.00882329	0.315431	-0.483319	0.143648	-0.203059	-1.2693	-0.353463	0.062111	-0.461778	-0.0707217	-2.83286	0.0405812	0.106313
0.1354	-0.0336736	-0.171874	-0.452599	-0.0332873	0.0404159	0.0835664	0.0938083	-0.069075	0.113666	0.127683	0.0724928	-0.373374	-0.388897	0.0374882	0.0884505	-0.111021	0.0562701	0.152004	0.035357	0.0707209	0.0235485	0.265799	0.353919	0.26849	-0.110228	-0.226098	-0.176824	-0.31827	0.409361	0.0760011	-1.99837	0.18888	0.0907189
0.1356	0.000177327	0.0604275	-0.416021	0.0190096	-0.0503613	0.0657844	0.145028	0.121189	0.175828	0.0807735	0.121176	-0.405461	-0.181577	-0.16002	0.0183917	-0.379563	-0.19281	0.00856147	-0.00181092	-0.067317	0.0473071	-0.0815369	0.234851	0.230394	0.169557	-0.447889	-0.312981	-0.503737	-0.196982	0.0288016	4.88484	-0.766674	-0.0325684
0.1358	0.177232	0.132576	0.151674	-0.0112854	0.134081	-0.00319553	-0.126312	-0.154989	0.0444738	0.0525735	-0.0919425	0.0174373	0.141612	0.160432	0.0503053	0.447216	0.562669	-0.0674591	0.0677056	0.0916348	-0.0692746	-0.310856	-0.178565	0.021173	-0.138639	-1.0895	-0.0979638	0.603397	-0.156843	-0.0381594	2.36438	0.66761	-0.223139
0.136	0.130817	-0.108859	0.310532	-0.0120182	-0.166814	-0.0147213	-0.140512	0.00229776	0.0333025	0.00848374	-0.0358178	0.418717	-0.210792	-0.0229919	0.140533	0.247263	-0.825463	-0.115605	0.0322901	-0.0748551	0.0564434	-0.149373	-0.195557	0.127028	0.400979	0.397406	0.0907246	0.178477	0.117956	0.248696	-5.70684	0.270996	0.0925087
0.1362	0.156358	0.146462	-0.333667	0.0254086	0.146677	-0.0901045	0.104627	0.06075	-0.0299216	-0.0601111	-0.215464	0.426136	-0.355554	0.133367	0.0825794	0.0858896	0.622008	-0.0102173	-0.0477067	-0.00456954	-0.0301703	0.425717	-0.115949	0.0398665	-0.5203	-1.23473	-0.0256197	-0.237822	-0.205182	-0.0801841	-1.865	-0.361185	0.0130598
0.1364	-0.0171507	-0.112454	-0.281114	0.0115701	-0.0774252	-0.0483869	0.148335	-0.0468459	-0.0871378	-0.0616946	0.224859	-0.156213	-0.282914	0.0882212	0.0795609	-0.877323	0.0429056	0.102021	0.120023	0.0830145	0.0331567	0.529769	0.136224	0.129776	-0.381829	0.272177	0.132715	-0.0543997	0.152924	0.104989	4.36972	-0.204134	-0.00138627
0.1366	0.104539	0.111693	0.193858	0.0216053	0.0257929	-0.00292468	0.0871049	0.125439	-0.0175719	-0.159809	-0.0415056	-0.46131	0.0657562	-0.00511155	0.00192394	-0.302764	0.497901	0.159219	0.00213636	-0.0733356	0.126808	-0.746063	-0.18349	0.0086992	0.0414296	-0.622058	-0.100541	0.177853	-0.124024	-0.138477	1.03202	0.131845	-0.0544479
0.1368	0.0573861	-0.0270103	0.235001	0.0148068	0.0436785	0.0408483	-0.0584281	-0.014006	-0.0553205	-0.0900817	0.210436	-0.356961	0.0941928	0.0296776	0.113637	0.482487	-0.227053	0.120247	-0.159086	0.0103064	-0.157587	-0.695223	0.865106	0.114074	0.421889	-0.885234	0.00739273	-0.0420358	0.227511	0.167732	-3.38721	0.302458	-0.0318285
0.137	-0.0816933	-0.122156	0.138434	0.00636298	-0.0348044	0.0622968	-0.16372	-0.00596538	-0.0238866	-0.192224	-0.213426	0.237239	-0.249444	0.200846	0.017439	0.0893011	-0.721129	-0.118804	-0.0201014	-0.0102153	-0.0225909	0.183746	-0.030143	0.321079	0.495249	-0.424241	-0.0978862	-0.0943663	-0.235427	-0.108003	-0.757889	-0.266381	-0.134337
0.1372	-0.0153833	0.0159279	0.0641732	0.014769	-0.00574842	0.060619	-0.00976381	-0.162713	0.20309	-0.051084	0.0615994	0.557759	-0.149833	-0.126598	0.143894	-0.492994	0.477984	-0.0499155	0.0711858	0.0454423	0.195085	0.765549	-0.31273	0.44077	-0.469174	-0.847646	-0.0979312	0.0352172	0.104419	0.163945	2.88093	0.0266412	-0.109575
0.1374	-0.223515	0.0462661	-0.151167	0.0189626	0.0134486	0.0163288	0.16701	0.157468	0.138956	-0.0519312	-0.092552	0.223325	0.300112	-0.116173	-0.104853	-0.843274	-0.201448	-0.0179923	-0.158487	-0.0809369	-0.110206	-0.226721	-0.11615	0.219774	-0.428905	-0.113894	-0.0218906	0.404881	-0.46681	-0.0456453	-0.445287	0.157662	-0.0815558
0.1376	-0.142154	-0.0198401	-0.166928	0.0168663	0.0337793	-0.0199154	0.0348521	-0.0603588	-0.069359	-0.0123205	0.0665834	-0.336554	0.351968	-0.0658609	0.0112532	0.499455	0.351403	0.178977	-0.00403978	0.0878027	-0.121151	-0.680307	0.486779	0.0378235	0.186938	-0.546169	0.174356	-0.161618	0.576488	0.142413	-2.54253	0.245666	-0.145645
0.1378	-0.115923	0.0166453	0.0921257	0.0108161	-0.0599781	-0.0205774	-0.0704116	0.0113194	-0.102123	0.0565276	0.151017	-0.534506	-0.120009	0.0681747	0.00989345	0.305506	-0.632606	0.125313	0.106547	-0.042169	0.196291	-0.284698	-0.467469	0.121632	0.48669	-0.556871	0.22429	-0.374985	-0.698436	-0.225472	1.61115	-0.14974	-0.22994
0.138	0.0206735	-0.0262644	0.143987	0.0282891	0.04994	-0.0167091	-0.127815	0.282743	-0.201811	0.108349	-0.0577701	-0.110592	-0.244345	-0.0724898	0.0437895	-0.266486	0.71821	-0.0285095	-0.06992	0.0231693	-0.167791	0.637261	0.181289	0.424847	-0.511547	-0.404292	-0.0205903	0.246649	0.585	0.128965	1.66301	-0.0114359	-0.0987137
0.1382	-0.116202	0.047705	0.207692	0.0219951	-0.0341378	0.0154114	-0.18891	-0.269139	-0.0878191	0.118841	-0.00438892	0.380471	0.17333	0.134366	-0.0784508	-0.767913	0.127116	-0.0309532	-0.0286261	0.0112534	-0.144079	0.256422	-0.126943	0.355882	-0.734598	0.000560478	-0.27897	-0.0734425	-0.288627	0.0291721	-0.931455	0.278122	-0.223651
0.1384	0.116924	-0.088852	-0.0637905	0.0047436	0.0340143	0.0394849	0.0471328	0.0601528	0.239286	0.170617	-0.175264	0.403538	-0.0216119	0.0248529	-0.0428891	0.000140113	-0.614945	-0.0270385	0.178358	0.00340585	0.280367	-0.177017	0.304169	0.419406	0.290362	-0.851192	-0.214393	-0.173444	0.174922	0.103742	-0.95066	-0.275854	-0.216444
0.1386	-0.043665	0.15163	-0.510654	0.0160429	-0.00873288	0.0466459	0.223949	-0.265091	0.339841	0.130386	0.0434683	0.0138095	-0.119076	-0.112712	-0.060797	1.42864	0.709367	0.174251	0.105182	0.0562071	0.203158	-0.362631	-0.468559	0.343872	1.05802	-0.878667	0.0195846	-0.169945	-0.145004	-0.00329008	0.823075	0.220674	-0.120802
0.1388	0.0972314	-0.0941971	-0.239492	0.00794279	-0.0232981	0.0391978	0.189468	0.173694	0.118388	0.104691	-0.00574854	-0.279968	-0.0793553	-0.134869	0.0592684	-0.277902	-1.01989	0.0733371	-0.150537	-0.0815882	-0.251738	0.422358	0.607309	0.423892	-0.286263	-0.776579	-0.148286	0.310593	-0.135246	-0.0516974	-0.0541427	0.117618	-0.0633017
0.139	0.167486	-0.019799	0.635888	0.0095485	-0.00738942	0.0208988	-0.065727	0.0726553	-0.184869	0.0353127	0.163367	-0.308679	0.230333	-0.0532978	-0.0701864	-0.422359	1.26181	0.0165741	-0.0851353	0.0385872	-0.100361	-0.28903	-0.353974	0.237127	-0.581485	0.464767	-0.0761466	-0.181412	0.025177	0.0572971	-0.464341	-0.236759	-0.259935
0.1392	0.255774	0.135064	0.334548	0.00493782	0.0114166	0.00578446	-0.179843	0.316475	-0.549482	-0.000291066	-0.0702707	0.00221579	-0.123813	-0.0266995	0.0359586	-0.621205	-0.673297	0.0216302	0.10777	-0.028122	0.327207	-0.822661	-0.190941	0.141376	-0.0576629	-0.91583	-0.096858	-0.137007	-0.0543845	0.00622501	0.108704	0.237578	-0.0803602
0.1394	-0.0321654	-0.109356	-0.432826	0.00379387	0.0474037	-0.0120617	-0.118427	-0.249684	-0.309722	-0.0570275	0.060179	0.318158	-0.154147	0.0858309	-0.186869	0.742399	0.449237	0.0580179	0.0291408	0.0975306	0.116981	-0.273947	0.45826	0.244012	0.450579	-0.496205	0.0180459	0.375481	-0.110446	0.125023	-0.379055	0.00322158	-0.250159
0.1396	0.0635105	0.0144732	-0.153218	-0.00749318	-0.00735927	-0.0139711	0.211807	-0.246101	0.518837	-0.0867488	-0.122776	0.288533	-0.148004	0.232847	-0.00980567	0.26408	-0.196259	-0.124083	-0.196057	-0.116495	-0.289047	0.730602	0.272926	0.426786	0.128586	-0.190712	-0.183689	0.222191	0.000272626	-0.0172514	-0.634007	0.10001	-0.0683017
0.1398	0.0705848	0.0994282	0.397695	-0.00663559	-0.00734658	0.00922098	0.320881	0.14616	0.664395	-0.103941	0.112729	-0.101262	0.216431	-0.177241	-0.197356	-0.866785	-0.492554	-0.106832	-0.0893773	0.0686641	-0.177855	0.254678	-1.01176	0.371965	-0.290954	-0.33718	-0.451846	-0.413536	0.0320843	0.104658	0.0566108	-0.0803215	-0.141489
0.14	-0.0710188	-0.0254835	-0.258489	-0.00692831	-0.0142255	0.0143201	-0.154527	-0.183299	0.177748	-0.118036	-0.0242114	-0.371784	0.2211	0.0799931	-0.0981065	-0.386186	1.01226	0.0993642	0.139011	-0.066899	0.288544	0.260914	1.31847	0.424684	-0.440768	-0.818156	-0.503082	-0.000514861	-0.0484252	0.0140986	0.623876	0.0374388	0.0893503
0.1402	-0.144607	0.034007	-0.647323	-0.0132037	0.0511038	0.0325163	-0.277012	0.304707	-0.405091	-0.12372	0.0371865	-0.121747	-0.304953	-0.202941	-0.0267188	-0.549976	-0.953978	0.103511	0.0516139	0.137234	0.0587533	-1.27353	-0.787734	0.0697735	0.377744	-0.422521	-0.295885	0.143709	0.186957	0.105944	0.363962	-0.17598	-0.195618
0.1404	-0.0411865	-0.0571178	0.442912	-0.0111184	-0.0862624	0.0189709	-0.0489589	0.271508	-0.790524	-0.0273784	0.00976337	0.155999	0.0789496	-0.174875	-0.108725	0.635548	0.941536	-0.0708846	-0.102474	-0.0812628	-0.261697	0.0516434	0.450908	0.296852	0.375915	-0.748189	-0.109345	0.117737	-0.476086	-0.147614	-0.270516	0.315473	0.0210887
0.1406	0.0468435	-0.0368597	0.858807	-0.00533768	0.162747	-0.0660277	0.0987993	-0.287984	-0.333747	-0.0335448	-0.0995153	0.259532	0.421877	-0.208698	-0.128854	-0.215435	-0.930221	-0.0830056	-0.0360799	0.0493661	-0.0911116	1.074	-0.767632	0.424675	-0.30095	-0.0885407	-0.155785	-0.362552	0.576759	0.233736	-0.0981084	-0.282091	-0.0582772
0.1408	-0.137844	0.0457377	-0.394612	-0.0054872	-0.152592	-0.026866	0.266713	-0.091996	0.625791	0.0343538	-0.0377007	0.133332	0.0612364	0.177681	-0.167541	-0.41369	0.444859	-0.0675961	0.0929472	-0.0684421	0.203938	0.452448	-0.0698086	0.277857	-0.406424	-0.205662	-0.257973	0.177319	-0.587957	0.00386796	0.675495	0.194899	-0.0241191
0.141	-0.227295	-0.0616042	-0.778177	0.00859028	0.0549659	-0.00874327	0.00585336	-0.0545633	0.7868	0.0306355	0.0611296	-0.136158	-0.454078	0.0306197	-0.0835773	-0.0828827	0.437911	-0.00944591	0.077635	0.0986487	0.114848	-1.37672	0.269582	-0.153842	0.322989	-0.590837	-0.240929	0.206668	0.427829	0.139202	0.356445	0.0332082	-0.102157
0.1412	0.00925556	0.0543495	0.160004	0.0166145	0.0476623	-0.00884782	-0.443292	-0.0544151	0.19779	0.0317612	-0.0790514	-0.155021	0.0745448	0.272974	-0.229894	0.190601	-0.782138	0.124107	-0.106833	-0.0182545	-0.100112	-0.660137	0.365307	-0.0181138	0.444084	-0.615647	-0.362858	-0.281684	-0.399115	-0.0972945	-0.664674	-0.0293535	0.178572
0.1414	0.0807407	0.0240769	0.549471	-0.0126286	-0.127907	0.0916063	-0.0794969	0.220496	-0.429204	0.129267	0.184377	-0.0203196	0.0484575	0.130685	-0.0608783	0.809746	0.793823	0.011518	-0.0845998	-0.0911093	-0.066916	0.747323	-0.127782	0.307369	-0.137708	-0.237614	-0.435807	-0.122656	0.297209	0.121873	-0.566506	0.132333	0.0462652
0.1416	-0.0107049	-0.0866493	0.0953495	0.0331918	0.138397	0.0401867	0.363212	0.225085	-0.786515	0.0771811	-0.104055	0.138091	-0.0650109	-0.243234	-0.0922883	-0.426181	-0.974911	-0.0851008	0.0930084	0.103448	0.250814	0.543588	-0.0649947	0.229201	-0.218251	-0.607794	-0.500626	0.0740903	-0.197637	0.060528	0.639574	-0.191216	0.0714216
0.1418	0.0687965	0.0987594	-0.332856	0.0121491	-0.0510201	0.0380162	0.206475	-0.341954	-0.298955	0.0977465	0.116121	0.0279501	0.0759427	-0.0209497	-0.101126	0.0931935	0.845907	-0.182502	0.0666129	-0.059155	0.218813	-0.377107	0.328112	0.136841	0.11685	-0.831444	-0.261109	0.189142	0.0490468	0.0841082	0.290166	0.0157643	0.0978778
0.142	-0.0346006	-0.0208955	-0.0918208	0.0105975	0.0056308	0.00310575	0.10003	0.13868	0.534524	0.0225817	-0.0909303	-0.0769385	0.0389862	0.0853569	-0.0678313	-0.241839	-0.365322	0.102864	-0.147794	0.0922569	-0.254685	-0.86169	0.48463	0.0313049	0.278209	-0.0795597	-0.0498933	-0.15796	-0.113186	-0.0194197	-0.395313	-0.142397	0.18031
0.1422	0.174968	-0.0329846	0.106412	0.0267153	-0.0157802	-0.0125112	-0.279545	-0.129207	0.720375	0.0431437	0.00661787	-0.0191618	-0.269035	0.000722501	-0.067084	-0.121189	0.159765	0.165228	-0.131535	-0.128877	-0.249835	0.345014	-1.06413	0.0998234	-0.312642	-0.425237	-0.0849713	-0.194748	0.133538	-0.0499187	-0.26761	0.125962	0.104775
0.1424	0.0231434	0.118719	-0.0738773	0.0232605	0.0762542	-0.0309587	-0.319576	-0.103783	0.231177	0.0262766	0.0192245	0.0113099	-0.118817	0.0401215	-0.115888	0.61496	0.695461	0.10561	0.173659	0.0885215	0.205857	2.01871	-0.179765	0.495919	-0.227783	-0.172292	-0.15075	0.0984325	-0.207131	0.178459	0.139906	0.044606	0.107411
0.1426	0.0511562	-0.116027	-0.106645	0.00227308	-0.021543	-0.0073854	0.190012	0.253544	-0.357104	-0.0176155	-0.0369931	0.118311	0.0692893	0.105361	-0.102017	-0.687419	-1.47759	-0.143483	0.132859	-0.0202852	0.221684	-0.317464	-0.375835	-0.152849	-0.111621	-0.607075	-0.205627	0.456023	0.157979	-0.0199262	0.330025	-0.0551483	0.214318
0.1428	0.0490232	0.0320635	0.202138	0.02641	-0.0221501	0.0243752	0.290106	-0.000569453	-0.648164	0.010963	0.0684685	0.102415	0.0223773	-0.0229435	-0.144845	-0.107295	1.80373	-0.162281	-0.146346	0.0839982	-0.36167	-1.76886	1.37026	-0.260951	0.623418	-0.0382027	-0.201707	-0.339518	0.0557812	-0.103691	0.412445	-0.0436526	0.188591
0.143	0.0623842	0.0875403	-0.00123392	0.00821553	0.0456721	0.0389677	0.0632828	0.0787935	-0.365375	-0.0701386	-0.0151733	-0.0421986	-0.118637	0.0871737	-0.0136496	-0.855163	-1.42848	0.166171	-0.036992	-0.0454827	-0.199294	-1.13485	-0.866469	-0.268326	-0.0411927	-1.2416	-0.308145	-0.22315	-0.342761	-0.118072	-0.220506	0.0314298	0.224164
0.1432	-0.0993878	-0.150148	-0.0471433	0.027361	-0.0254649	0.0117942	-0.187344	-0.111429	0.289773	-0.084642	-0.09451	-0.146803	0.181698	-0.185696	-0.15005	0.740827	0.896665	0.220419	0.168951	0.00436611	0.338913	1.69698	1.31374	0.448519	-0.149978	-0.140616	-0.24136	0.266101	0.243593	0.198784	-0.445103	-0.107225	0.12652
0.1434	0.0395915	0.077735	-0.0339159	-0.0155996	-0.0149813	0.0342112	-0.297318	-0.153766	0.693888	-0.0740621	0.0343492	0.138042	0.111257	-0.0805054	0.0679434	-0.0643861	-0.758691	0.0238945	-0.0527887	-0.0766645	0.0200737	-0.11247	-1.99193	0.283445	-0.0324987	-0.732584	-0.0750862	0.365331	-0.169843	-0.0374345	0.516485	-0.15335	0.17551
0.1436	-0.120485	0.13648	-0.121206	0.0292662	0.0288435	-0.0127379	0.0195057	0.0455903	0.410436	-0.0509605	0.0681226	0.0827223	-0.170814	0.20542	-0.150195	-0.496117	0.200018	-0.0575599	-0.0608062	0.210397	-0.195488	0.742058	1.06225	0.315053	0.393512	-0.311874	0.222579	-0.41878	0.127034	-0.0560164	0.945698	0.132322	0.144734
0.1438	-0.0544866	-0.199272	-0.0695806	-0.00693873	-0.00773114	0.00390088	0.213891	0.069657	-0.270264	-0.0887612	-0.0922914	0.0089112	-0.08864	-0.223415	0.0387242	-0.168336	0.670005	-0.00709609	0.0174585	-0.151579	0.23078	-0.234838	0.140358	0.0188096	-0.336692	-0.579501	0.0688846	-0.639525	0.0356811	-0.158243	-0.781559	-0.10047	0.293087
0.144	-0.0402071	0.105451	0.198781	0.0282171	0.0258707	-0.0151328	0.128635	0.141321	-0.685244	-0.0274114	0.156662	-0.0845389	0.757836	0.215322	-0.309356	-0.234021	-0.98829	0.216695	-0.0547861	0.0297694	0.0326903	-1.41694	0.511768	-0.336242	-0.458389	0.0381746	-0.0241888	0.457346	-0.114332	0.0965445	-0.906213	0.211772	0.0797458
0.1442	-0.00168207	-0.0577271	0.284261	-0.00444375	-0.0317823	0.0189686	-0.00707511	-0.0186126	-0.455184	-0.0228138	-0.014878	-0.178345	-0.0547207	-0.0218153	0.111416	0.792542	1.12412	0.0731067	0.0250743	-0.0237397	-0.0248508	-0.585704	-0.387505	0.0169088	-0.0939208	-0.50163	-0.105661	0.516138	-0.0603324	-0.0521095	1.14833	-0.446476	0.102887
0.1444	-0.0248559	-0.0275521	-0.248798	0.021614	0.066157	-0.0484752	-0.090132	-0.0566605	0.257266	0.0274051	-0.00720519	0.039652	-0.68923	0.0194451	-0.0355407	0.0734941	-0.743675	0.199295	-0.044076	-0.0244104	0.120247	1.70887	-1.77621	0.357635	0.370446	-0.487847	-0.0638202	-0.278303	-0.0505567	-0.0469103	0.808568	0.276392	0.110221
0.1446	-0.167577	0.152031	-0.829419	0.00329518	-0.066105	0.00134062	-0.0204925	-0.0907382	0.746224	0.0858636	0.0199435	0.219814	-0.0705378	-0.400457	0.118163	-0.475044	-0.0700861	0.0237483	-0.0194652	0.0971177	-0.1259	2.56607	1.65911	0.565696	0.098853	-0.665497	-0.046454	-0.269962	-0.0683423	-0.16331	-1.02108	-0.151641	0.243323
0.1448	-0.022537	-0.0310266	-0.00197429	0.0192413	0.0274963	0.0185891	-0.000227749	-0.0326828	0.423892	0.0712956	-0.131494	-0.00198262	0.797045	0.0595064	-0.196038	0.394703	0.996122	0.0696957	-0.00402907	-0.0328366	-0.00105181	-3.03799	-0.704506	-0.260134	-0.150461	-0.598371	-0.114332	0.0845187	0.0435864	0.0207038	-0.923485	0.11086	0.0470397
0.145	0.215699	-0.190387	1.26736	-0.0225052	0.0841137	0.0142175	-0.0332373	0.0423794	-0.299567	0.0484461	-0.0730672	0.11476	-0.0852113	0.0625878	0.271123	-0.209661	-1.64034	0.0840089	0.121066	0.0335695	0.119452	-2.53239	1.08935	0.0196963	0.175288	-0.410195	0.160061	0.338971	-0.0227021	0.164497	0.76597	-0.338196	0.0937212
0.1452	0.208097	0.189514	0.516534	-0.00426965	-0.149379	0.0493877	0.10332	0.0813054	-0.586065	0.188078	0.284075	0.0184797	-0.653435	-0.0762309	-0.043001	0.442688	1.65275	0.0568724	-0.0374239	-0.098591	-0.0222294	2.08689	-0.902941	0.573489	0.204062	-0.673885	0.162177	-0.154788	0.275532	-0.195616	1.20387	0.115549	0.100517
0.1454	-0.243148	-0.0646589	-1.27295	-0.0413505	0.0992263	0.0699704	0.166515	0.0794959	-0.32283	0.0569706	-0.118068	-0.188674	0.224887	0.156333	0.0138433	-1.31278	-1.53844	0.0802691	-0.0401175	0.08337	-0.186864	3.34883	0.685691	0.671091	-0.179183	-0.210554	0.14251	-0.399106	-0.405598	-0.177904	-0.777036	-0.0303291	0.113743
0.1456	-0.0656361	0.0643826	-1.01525	0.00169746	-0.0934776	0.0502454	-0.0150969	0.0439748	0.12313	0.0665956	0.0824687	-0.115387	0.166694	0.0124887	-0.0596634	0.695206	1.71858	-0.0577276	0.0192857	-0.0243624	0.0906649	-2.60392	-2.06084	-0.11328	-0.412453	-0.380844	-0.0662583	0.181626	0.0614347	-0.0119611	-1.21376	0.0866123	0.0315886
0.1458	0.172559	0.0110104	0.791061	-0.0166016	0.142369	0.00760198	-0.245274	-0.184846	0.479723	0.0317423	-0.0440269	0.0833105	-0.0687424	-0.0927695	-0.0106753	-0.10055	-1.45784	0.0843533	-0.0196449	0.025728	0.0259947	-2.10951	2.559	-0.338784	0.205418	0.048537	-0.0781767	0.240475	0.04123	0.195547	1.14348	-0.300842	-0.0937116
0.146	0.327471	0.0820947	0.810951	-0.0279396	-0.125119	0.00753387	-0.157038	-0.0149214	0.397254	-0.0230323	-0.136533	0.255423	-0.056615	-0.0193196	-0.0152439	-0.405226	0.499995	0.0279772	-0.0270799	-0.0123997	-0.0154529	0.21243	-0.566724	0.162769	-0.140823	-1.3175	-0.146484	0.022251	-0.0624177	-0.0646504	1.10647	0.321757	-0.225505
0.1462	-0.0421034	-0.172934	-0.378752	0.00962229	0.111845	-0.0793138	0.106548	0.00927295	-0.0673626	-0.0180037	0.0716568	0.179877	0.121812	-0.0185274	0.103971	-0.347531	0.765128	-0.00257222	-0.00074611	-0.0353745	0.0954005	2.21064	-1.85341	0.842876	0.431597	0.202529	-0.198526	-0.232912	0.0392064	-0.105565	-1.53107	0.0293099	0.0878358
0.1464	0.00908278	0.11386	-0.334581	-0.0138119	-0.0328775	-0.0486682	0.20829	-0.00581861	-0.375825	-0.0929218	-0.041816	-0.136433	0.323128	-0.105805	0.0418882	-0.295588	-1.45919	0.0292083	0.0132268	0.0396572	0.0131387	1.4455	1.08493	0.671776	-0.490395	-1.41929	-0.263387	-0.0149688	0.0126909	-0.152794	-0.55298	-0.206278	0.0717058
0.1466	0.148631	0.0205283	0.355064	0.0254862	-0.0139994	-0.0454551	0.148377	0.196377	-0.354732	-0.145208	0.051519	-0.229511	-0.0963464	0.0562809	0.165874	0.980723	1.40475	-0.0409692	-0.0405873	-0.00373141	-0.0424245	-2.23579	0.165829	-0.0744536	0.410267	0.33658	-0.0149539	0.209366	-0.149768	0.220087	1.43918	-0.225586	0.0209307
0.1468	-0.00424859	-0.101682	-0.0553999	0.0188204	0.0828754	-0.0157869	-0.083424	-0.0326417	-0.0568843	-0.0912225	0.0540914	0.0648671	-0.176686	-0.0477899	-0.0903436	-0.478722	-1.24705	0.0716295	0.0269586	0.00917769	0.00876175	-1.59627	-0.101239	0.0795741	-0.0464186	-0.928022	-0.0486439	-0.159024	0.0919613	0.0463659	0.307069	0.320407	-0.192756
0.147	-0.173156	0.246149	-0.505558	0.0302737	-0.0387076	-0.00814583	-0.180196	-0.0479981	0.289046	-0.0767848	0.0040736	0.132647	0.288492	0.077481	0.0635668	-0.0947538	0.954465	-0.049696	0.0549083	-0.021162	0.0618259	1.3696	0.159416	0.403458	-0.0217507	-0.337796	-0.108278	-0.0939245	-0.112401	0.0568229	-1.11591	-0.251297	-0.123655
0.1472	-0.0545639	-0.255985	0.04951	0.024316	0.0425312	0.00194237	-0.0941733	-0.0522525	0.394332	-0.0849396	-0.0346087	0.0967165	0.0694429	0.137725	-0.0361001	-0.0895174	-0.202325	-0.100967	0.0124979	-0.0102459	-0.0301719	1.8926	0.161663	0.532878	0.350885	-0.242514	-0.0990688	0.288211	0.128745	-0.201103	-0.293511	0.0101505	-0.132677
0.1474	-0.0409382	0.0860069	0.556293	0.018597	-0.0402667	0.0194585	0.043674	-0.0937336	0.116994	-0.015031	0.0960914	-0.0336846	-0.295455	-0.157944	0.0732339	0.0513255	-0.554761	0.0022316	-0.0221422	0.0389542	-0.0810798	-1.70765	-2.1551	0.0193057	-0.146694	-0.467141	-0.27785	-0.0295128	-0.341209	0.168992	0.989012	-0.00187817	-0.0868536
0.1476	-0.104971	0.10787	-0.115146	0.0260319	0.0204106	0.0253026	0.162973	0.14102	-0.236335	0.0109963	-0.0374036	-0.159892	-0.126317	0.118819	0.0707287	1.038	1.06467	-0.0120113	0.0262129	0.0136589	0.0535917	-1.48202	2.79954	-0.100085	-0.269033	-0.0134418	-0.418228	-0.254896	0.459645	0.048686	-0.334777	0.206652	-0.139227
0.1478	-0.271646	-0.250777	-0.361878	0.00534468	-0.0282244	0.0627257	0.114362	-0.0718008	-0.315188	0.0364609	-0.0159259	-0.0437713	0.0983525	0.0626582	0.118696	-0.576514	-1.70431	0.0902566	0.0289734	-0.00529628	0.0301019	-0.0470402	-0.820793	0.299329	-0.210664	-0.752417	-0.535442	-0.233914	-0.28249	0.0806667	-0.872129	-0.325035	-0.171768
0.148	-0.0198987	0.0805523	0.133651	0.0213622	-0.00928087	0.0648695	-0.0647306	0.225789	-0.170411	0.128736	0.0328315	0.158074	0.233161	-0.132524	0.0258954	-0.124025	1.6859	-0.0992042	-0.0621894	-0.0300034	-0.111851	2.22267	-2.01444	0.855214	0.125194	-0.470575	-0.363957	0.502961	-0.239603	-0.117222	0.781697	0.247295	-0.116748
0.1482	-0.0374962	0.0751827	0.233205	0.00431823	0.0150223	0.0447278	-0.163245	-0.0770327	0.0797691	0.120279	-0.0171257	0.114868	-0.177048	0.0478122	-0.023022	-0.819633	-0.677891	0.0146435	-0.0693083	0.00759099	-0.0767884	1.28979	1.85763	0.370024	0.596798	-0.445268	-0.280624	0.0605026	0.295848	0.0860166	0.532492	-0.585214	-0.0840525
0.1484	-0.0757123	-0.145302	-0.267648	0.00123733	0.00870265	0.0137012	-0.0778564	-0.0916828	0.322953	0.114373	-0.0967648	-0.0137139	-0.10744	-0.0205508	-0.014562	-0.0876197	0.119211	-0.108243	0.0700259	0.0514773	0.133196	-2.46448	-0.771432	-0.186396	-0.407018	-0.991159	-0.235573	-0.187647	-0.116947	0.126798	0.684255	0.834337	-0.222212
0.1486	0.0147602	0.110323	-0.0639455	0.00976915	-0.0138753	-0.00614874	0.127356	-0.142252	0.304554	0.0797106	0.0186674	-0.0730727	-0.300883	0.179421	0.0373361	0.518345	0.403316	-0.0357438	0.0470939	-0.0248917	0.154705	-1.05127	0.620501	-0.0710194	-0.186138	0.932621	-0.230921	-0.0996848	-0.0391775	0.113996	-1.38679	-0.547374	-0.152847
0.1488	0.0670714	0.0920193	0.191822	0.00927082	0.0557283	-0.037405	0.198095	0.0637542	0.0199998	0.0665219	0.0176293	0.000539157	0.235225	-0.321561	0.0547203	-0.660821	-1.08438	0.00697592	-0.0337638	0.0135508	-0.0539535	1.15604	0.0910279	0.261243	-0.615778	-1.53387	-0.499568	0.0688691	-0.105427	-0.0525068	-1.34008	0.383875	-0.120786
0.149	0.190601	-0.138587	-0.0299919	0.00490094	-0.0552778	-0.0220937	-0.00120885	0.147061	-0.296508	0.056035	0.0946509	0.0700359	0.337497	-0.0146157	-0.00239949	-0.0284958	1.28692	-0.14669	-0.0227614	-0.0540849	-0.00652471	1.44802	-0.991838	0.426574	0.929488	0.333078	-0.218078	0.382418	0.06484	-0.0286019	2.57623	-0.921653	-0.103144
0.1492	-0.0157574	0.0112021	0.0258472	0.0142692	0.0393113	-0.0132371	-0.204748	0.120862	-0.392158	-0.00553151	-0.0198059	0.0481764	-0.0985582	-0.150478	0.00471106	-0.421684	-1.28881	0.043446	-0.000720211	0.00365939	0.0312904	-0.827986	-0.0861964	0.050959	0.787387	-1.07356	-0.283082	-0.165709	0.00705132	0.0600274	1.45684	0.626585	-0.0581918
0.1494	0.283753	0.189198	-0.0331119	-0.00385085	-0.00566688	0.00854178	-0.161479	-0.0102952	-0.15831	-0.047769	0.0020232	-0.146335	-0.252173	0.0214392	-0.0126103	0.736545	0.790472	-0.00179074	0.0507048	0.038478	0.115336	-1.71574	0.995522	-0.140562	-0.479314	-0.118043	-0.46017	-0.431147	0.0594449	0.0974745	-2.25853	-0.0013841	-0.0369431
0.1496	-0.00788962	-0.164599	-0.25163	0.0114605	0.05004	-0.0050383	0.0817199	-0.199226	0.354694	-0.108072	-0.108588	-0.0108755	0.256017	0.132666	-0.0270196	0.256999	-0.249992	0.123201	0.0542351	0.032799	0.0733078	0.230584	-0.0971877	0.188952	-1.15923	-0.331875	-0.628837	0.0522346	-0.0742238	0.0451077	-1.8138	-0.136428	-0.0420276
0.1498	0.133899	0.169823	-0.0918169	-0.00945799	-0.0470477	0.0150152	0.236346	-0.058596	0.528841	-0.0496542	0.0670708	0.203445	-0.0372634	0.134108	0.0480508	-0.454076	-0.167733	0.0100291	-0.0358892	-0.010022	-0.142287	1.32893	-1.24076	0.403232	0.580617	-0.531734	-0.206646	0.534425	-0.181655	-0.109242	1.34226	0.0781606	-0.0286829
0.15	0.0968597	-0.198717	0.328754	0.00113579	0.0126158	0.00802333	0.0193983	-0.0275319	0.149196	-0.0757157	-0.00441723	0.142024	0.0132461	-0.233339	-0.0689103	0.113154	0.900568	-0.104516	-0.0521075	-0.0852972	-0.118936	1.11386	0.900844	0.259285	1.27734	-0.927133	0.150665	0.0878048	-0.01939	0.13428	1.7273	-0.134713	-0.00176009
0.1502	0.0507157	0.195851	0.0392398	-0.00752275	-0.00481419	0.019162	-0.142248	0.142551	-0.33307	-0.0675273	0.118137	-0.184667	0.104675	0.0265422	-0.0835452	-0.0741554	-1.13029	-0.073114	0.0955579	0.0840525	0.0887896	-1.57283	-0.444427	-0.275717	-0.237051	-0.0701496	-0.0983097	-0.611765	0.453355	-0.110017	-1.4666	-0.141228	-0.0241584
0.1504	-0.0681323	-0.00490328	-0.434901	-0.0206893	-0.0106128	0.0274088	-0.0133442	0.18068	-0.523772	-0.0592386	-0.0225171	-0.237091	-0.0286418	0.128718	-0.0368377	0.658837	0.715364	-0.149655	0.0532411	0.0107841	0.0449756	-1.19132	0.660646	-0.192693	-1.87898	-0.178242	-0.454445	-0.388772	-0.485102	0.0667784	-0.658245	0.137491	-0.049931
0.1506	-0.0958687	-0.124389	0.0655416	-0.00588093	0.0883071	0.00348741	0.0997901	-0.000236676	-0.257664	0.00550927	0.0113298	-0.025069	-0.287497	-0.0633334	0.0159446	-0.269445	-0.883107	0.0298971	-0.113661	0.0176184	-0.249078	0.81999	-0.259828	0.151348	-0.0702006	0.0701272	-0.292276	0.57908	0.244001	-0.148457	0.83182	-0.189905	0.115651
0.1508	0.0163518	0.233281	0.284035	-0.0209412	-0.0445037	0.0126694	0.0685562	-0.138845	0.296443	0.0285276	-0.0993304	0.210567	0.147412	-0.14324	-0.0523225	-0.0528749	0.807506	0.0760304	-0.0360113	-0.0522466	-0.0543174	1.75077	-0.946969	0.413362	1.25617	-1.76779	-0.105252	0.218255	0.147443	0.0474532	0.758377	-0.0995782	0.137243
0.151	-0.168562	-0.181157	-0.230207	-0.0077729	0.0748551	-0.0317581	-0.0682186	-0.113801	0.605999	0.0519622	-0.00759172	0.228849	0.262969	0.0382671	-0.0469824	-0.245076	-0.235475	0.165296	0.155038	0.0369089	0.289367	0.203573	0.0760019	0.235672	1.30145	0.492624	0.0525462	-0.22889	-0.240897	-0.158401	0.0845809	0.42628	-0.109336
0.1512	-0.148781	0.0480904	-0.230937	-0.0045733	-0.0982185	-0.00397603	-0.143209	-0.059947	0.35705	0.0517005	-0.0497441	0.0364467	-0.255903	0.0307531	0.0429082	-0.140462	0.087019	0.163964	-0.0188755	0.0391464	0.0172273	-2.05065	0.514548	-0.208804	-1.65671	-1.41184	-0.455647	-0.168192	0.0719577	0.0374256	-1.87335	-0.153639	0.135191
0.1514	-0.0215498	-0.0299406	0.277258	-0.0189868	0.0748031	-0.00659285	-0.034675	0.128711	-0.185026	0.0495469	0.0545838	-0.103425	-0.18721	-0.0402402	-0.0603353	0.0560511	0.463849	-0.145134	-0.204721	-0.0948275	-0.310768	-0.768501	0.650792	-0.0903605	-0.993925	0.933991	-0.150781	0.345251	-0.222826	-0.173944	0.667018	-0.415731	0.12303
0.1516	-0.0200467	-0.17412	0.424639	0.0135769	-0.0607213	-1.651e-05	0.167365	0.146231	-0.588402	0.0677789	0.0903511	-0.197533	0.121405	0.136467	-0.0461701	-0.361226	-0.842151	-0.0289287	0.0919243	0.0756862	0.161559	1.52137	-0.706296	0.377481	0.523129	-1.2043	0.098396	0.210434	0.199654	-0.0218161	3.00868	-0.236735	0.195156
0.1518	-0.00806331	0.178227	-0.029912	-0.0119759	0.0813666	0.0186452	0.142507	0.0166996	-0.44461	-0.00171256	-0.00744535	0.00544257	-0.0893252	0.0305481	-0.0706601	-0.226269	0.604988	-0.189094	0.168779	-0.0796093	0.486454	1.10784	-0.630997	0.250924	1.32319	-0.961345	0.313113	-0.697653	-0.0756883	-0.169763	-0.105112	0.812465	0.0340023
0.152	-0.152026	-0.08263	-0.326837	0.0245746	-0.0671781	0.0098692	0.0203719	-0.124167	0.173494	0.0334933	0.00964158	0.123216	0.11708	-0.131213	-0.108477	-0.545537	-0.75726	0.0510932	0.00102203	0.184577	-0.131651	-0.742111	0.80883	-0.0179728	0.128657	-0.0231531	0.0907913	-0.127323	0.0707934	-0.0517093	-4.56185	-0.183635	0.187329
0.1522	0.0866107	0.0152108	0.067194	0.0122781	0.0196961	0.00201533	-0.103532	0.0189861	0.605035	-0.0429164	-0.0791576	0.103155	0.0511324	0.0199879	-0.0202935	0.402596	0.506425	0.213476	-0.15818	-0.149241	-0.325725	-1.69716	-0.332915	-0.20758	-1.28636	-0.380049	-0.291005	0.514718	-0.0279509	-0.173771	-0.701171	-0.311196	0.0512318
0.1524	0.11392	0.107124	0.0518877	0.00519835	-0.0504143	0.0325005	-0.207221	-0.14214	0.419793	0.00819426	-0.0358999	-0.0400219	-0.0496878	0.0152493	-0.0919453	0.272202	-0.401288	0.325954	-0.0497764	-0.0545772	-0.0525935	0.37749	0.570692	0.218875	-0.582745	-0.00791777	-0.268645	0.0855877	0.144886	-0.0205767	5.58197	-0.641479	0.10716
0.1526	-0.0843787	0.0341407	-0.55687	0.0247902	0.0550356	0.00131713	-0.0241402	0.101113	-0.105237	-0.0308266	0.0777956	-0.0849924	-0.0922901	-0.0638045	-0.0936854	0.0465153	0.388898	0.297876	0.201765	0.0883934	0.230215	1.27258	-1.62929	0.548191	0.589034	-1.02692	-0.107522	-0.65735	-0.122652	-0.157627	0.675037	0.950482	0.125858
0.1528	0.128499	-0.146558	-0.199466	0.00770168	-0.00461835	0.0235463	0.195259	0.102963	-0.498526	0.000396489	0.0091153	-0.1204	-0.104517	0.130119	-0.0131476	-0.362492	0.169145	-0.16145	0.130906	0.104638	0.155651	1.54658	0.726804	0.501811	1.01886	-0.390729	0.135636	0.0918077	0.115859	-0.221265	-5.6042	-0.206251	0.237633
0.153	0.230956	0.171291	0.723761	0.0157799	0.0274979	0.00501068	0.136831	0.015727	-0.443165	-0.042671	0.00414741	0.0252316	0.103855	-0.0769425	-0.0335012	-0.0588574	-0.389495	-0.0272269	-0.155653	-0.030132	-0.31606	-1.64722	-0.246683	-0.0379952	-0.567167	-0.695367	0.000660297	0.589414	-0.228327	-0.154513	-1.26399	0.0253767	0.092332
0.1532	0.215626	-0.0934434	0.723369	0.0215918	-0.0389832	-0.000456765	-0.0468452	0.0329911	0.0390534	0.0516932	0.00848634	0.0781491	-0.0318927	0.230829	-0.0400665	0.572347	0.104221	-0.091552	-0.0820639	-0.0893778	-0.22275	-1.68921	1.03146	-0.068306	-0.999949	0.0850561	-0.13373	0.0417456	0.433207	-0.155465	5.20058	-0.658937	0.174472
0.1534	0.0326726	-0.233739	-0.120531	0.00650877	0.077858	-0.0164826	-0.220436	-0.123092	0.485502	-0.0219586	-0.0100735	0.0967331	-0.349134	-0.134201	-0.0308479	0.296925	-0.154518	0.164317	0.232274	0.0358437	0.365008	0.332302	-0.432633	0.142774	-0.327156	-0.842847	-0.0391939	-0.42205	-0.237795	-0.0487969	3.0693	0.207675	-0.0556721
0.1536	-0.0996508	0.597173	-1.35601	0.00689361	-0.0921682	0.0106091	-0.129224	-0.0816938	0.491708	0.0647702	0.0569564	-0.00331115	-0.0642276	0.0879056	-0.036869	-0.158282	-0.160432	0.144803	-0.0151765	-0.001147	0.138714	2.18566	-0.236095	0.652286	1.03403	-0.327573	0.121072	-0.132295	0.085148	-0.0924809	-5.3269	0.605944	0.0314732
0.1538	-0.270721	-0.312655	-0.960985	0.00457473	0.131493	-0.0152017	0.168513	0.0300126	0.0618805	0.004557	-0.0125671	-0.113632	0.26957	-0.106209	-0.120933	0.101403	0.294833	0.150159	-0.188125	0.0908778	-0.43183	-0.0596506	-1.30507	0.297491	0.547266	-0.928207	-0.0986355	0.305021	-0.175128	-0.0461842	-4.10332	-0.327142	0.0775146
0.154	0.0685497	-0.0544809	1.09843	0.01287	-0.122692	0.0174001	0.21368	0.100793	-0.414171	0.0211877	-0.0416867	-0.0139786	0.00021451	-0.19051	0.0643168	-0.0376416	-0.27756	0.129168	-0.0210106	-0.0987178	0.094811	-1.35499	1.35808	0.0988102	-0.463208	-0.0854417	-0.248937	0.452341	0.166312	-0.211921	5.36187	-0.312658	0.0307794
0.1542	0.243976	0.28466	1.28068	-0.00189082	0.0503862	0.0252582	0.0194543	0.0901854	-0.530996	0.00154294	0.0385009	0.054732	-0.100374	0.1909	-0.0712826	-0.102925	0.288553	-0.0269379	0.157143	0.017063	0.374511	-1.14957	-0.218216	0.148724	-0.869748	-0.253099	-0.474588	-0.26882	-0.0604725	-0.188143	4.91982	-0.0591204	0.110199
0.1544	-0.233044	-0.488794	-0.196349	0.0186534	0.0273605	0.00754306	-0.143838	-0.019986	-0.143017	0.00339176	-0.146546	0.0966656	-0.273328	-0.0827818	-0.00829662	-0.568317	-0.0435836	-0.0404337	-0.00647462	0.00545534	-0.0186457	0.94021	-0.00137848	0.487389	-0.103653	-0.513315	-0.200914	-0.549053	-0.109743	-0.0999642	-4.63676	0.601794	0.0317701
0.1546	-0.232379	0.221554	-0.820912	0.00403504	-0.0528183	0.0189248	-0.1081	-0.0840826	0.436543	-0.0310891	0.0886272	0.0733258	0.0656737	0.0901505	-0.101854	-0.182574	0.104639	-0.149246	-0.131651	0.0313614	-0.236152	1.69689	-0.888046	0.675551	0.899229	-0.601543	-0.0551911	0.0919871	0.13056	0.00738707	-5.0593	-0.372629	0.0530356
0.1548	-0.132348	0.13564	-0.429015	0.0215807	0.0779115	-0.0116576	0.0628796	-0.0708609	0.59975	-0.0126065	-0.0210606	-0.0712254	0.0628429	0.111145	-0.00628032	0.0216831	-0.0669146	-0.119969	0.0548218	-0.0415748	0.10963	0.505493	0.387101	0.236739	0.41684	-0.632835	0.00826796	0.359235	0.119286	-0.100672	3.91146	-0.207957	-0.16407
0.155	-0.143639	-0.427503	0.312167	0.0048157	-0.0920865	0.0144841	0.0649056	-0.0147767	0.153471	-0.0420764	0.0828628	-0.178625	-0.0536852	-0.145052	-0.0259479	-0.285693	-0.21051	-0.0410511	0.136495	0.035192	0.173277	-2.38939	0.451982	-0.0883698	-0.69512	-0.548812	-0.27932	-0.343305	0.000424415	0.0110285	4.31258	0.100507	-0.0809586
0.1552	0.173192	0.368821	0.762874	-0.019481	0.149317	-0.00714906	0.0114149	0.0936474	-0.386684	-0.0273845	-0.0200283	0.0232025	-0.104249	0.155909	0.00544016	-0.205349	0.0503422	-0.0207206	-0.0686193	-0.0512814	-0.163662	-1.81306	0.248162	-0.126383	-0.443337	0.0921173	-0.332408	-0.411993	0.0236795	-0.157845	-3.53824	0.0415121	0.0253939
0.1554	-0.0600635	-0.176308	0.266373	-0.0146188	-0.172593	0.0320606	0.0111619	0.0690757	-0.501409	0.0184016	0.152122	-0.00973547	-0.0945353	-0.0814451	0.0420666	0.297447	0.222993	0.104419	-0.0914011	0.0658869	-0.205104	2.01705	-0.310419	0.612885	0.205663	-1.14789	-0.315438	0.0817653	0.044601	-0.0740779	-3.31933	-0.148338	-0.0179962
0.1556	0.0401354	-0.121719	-0.191192	-0.0407451	0.155509	0.0421042	-0.00164759	0.0554505	-0.170678	-0.0285878	-0.19101	0.0542816	0.110607	0.0188748	-0.0544885	0.102875	-0.315419	-0.0324849	0.117356	0.0149054	0.16686	2.9639	-1.45006	0.974916	0.653796	-0.0920635	-0.305326	0.571891	-0.113722	-0.151306	3.51462	0.301132	-0.147535
0.1558	0.0316323	0.551771	-0.70063	-0.00655016	-0.141603	0.0550886	-0.0342467	-0.0528529	0.311196	0.0527115	0.169035	0.102292	-0.00392661	0.0471136	0.0163094	-0.0941895	0.020472	-0.102597	0.0364685	-0.0238311	0.095363	-0.9462	0.255287	0.11631	-0.361472	-0.355209	-0.492498	-0.140496	0.249448	0.0213615	1.30367	-0.478928	-0.0814139
0.156	-0.0905951	-0.609894	-0.290376	-0.025118	0.168883	0.00593688	-0.098475	-0.0796044	0.472883	0.0535786	-0.10454	-0.034224	-0.160133	-0.201416	-0.0925444	-0.105503	0.324077	-0.173143	-0.117977	-0.0201116	-0.205554	-3.53196	1.59118	-0.368665	-0.847222	-0.623305	-0.530159	-0.31014	-0.280884	0.0260497	-2.09524	0.800318	-0.282364
0.1562	0.379359	0.51794	0.529144	-0.0307923	-0.176827	0.00785874	-0.0754498	-0.0838942	0.168116	0.0353154	0.00733511	-0.0879251	0.00746602	0.0580352	0.0137774	-0.214658	-0.405748	-0.105074	-0.0369386	-0.00609791	-0.0233096	-0.537496	-0.27259	0.117079	0.441974	0.0996797	-0.169388	0.16868	0.223664	-0.119214	-1.11852	-0.170455	0.0172445
0.1564	0.163709	-0.205684	0.364683	-0.00708064	0.158208	-0.0628772	0.116598	0.0316126	-0.183335	0.060368	-0.0279209	0.0175581	0.0371308	-0.0860853	0.0216391	0.316633	0.416698	0.0472557	0.0663553	0.0361939	0.200437	3.65933	-1.12321	0.844755	0.240539	-1.3863	-0.157983	0.240849	-0.0306222	-0.132165	0.757669	-0.616303	-0.0519381
0.1566	0.0636923	-0.0838091	-0.308748	0.00577821	-0.105518	-0.0290908	0.244988	0.0865772	-0.33047	0.0216147	-0.0315435	0.0765513	0.0966882	0.288816	-0.0150384	0.229332	-0.383648	-0.104652	-0.0184969	0.0162363	0.00363704	2.2991	-0.571667	0.609496	0.242321	0.118287	-0.25037	-0.0837444	0.100915	-0.0687729	2.66779	0.012909	-0.371221
0.1568	0.0323877	0.252505	-0.64623	0.0139045	0.0816618	-0.0333563	0.0464982	0.152031	-0.25016	0.0297592	-0.00342378	0.0410214	-0.500718	0.0745081	0.0948214	0.161633	-0.070488	-0.0557226	-0.0418902	-0.00655448	-0.0821542	-2.96317	0.788462	-0.394106	-0.307594	-0.908217	-0.305104	-0.355034	-0.0919827	0.0180409	0.532973	0.685999	-0.214573
0.157	0.0130946	-0.116908	0.0814018	0.014686	-0.0019635	0.00249164	-0.229151	-0.0953192	0.0273836	-0.0304828	0.00745054	0.0381516	-0.205073	-0.173403	0.00571985	-0.273902	0.195425	-0.0539189	0.0271151	-0.0306224	0.0897805	-3.80635	1.22661	-0.480023	-0.0456739	-0.368172	-0.451459	0.117685	0.118901	0.0323923	-4.37509	-0.406741	-0.0677397
0.1572	0.210352	-0.156951	0.672954	0.00904257	-0.00700685	0.023887	-0.190453	-0.00340515	0.330913	-0.00886564	0.103967	-0.141085	0.399131	0.031076	-0.0871289	-0.204156	0.33004	0.0701013	0.0447991	-0.000206776	0.0601278	1.13269	-0.295626	0.280767	-0.0171114	-0.241375	-0.379138	0.451132	-0.062289	-0.106377	-1.15987	0.251716	-0.161687
0.1574	-0.0800394	0.294035	0.0387137	0.00990253	0.0194749	0.0505466	0.0869761	-0.171397	0.369997	-0.0746036	-0.0122462	-0.11437	-0.157233	0.20111	0.0422342	0.137823	-0.216456	-0.0168809	0.0103967	0.0400649	-0.026134	4.27967	-1.45488	1.103	0.00718028	-0.469384	-0.417518	-0.171643	0.0230272	-0.211765	5.4959	-0.460771	-0.165949
0.1576	-0.234069	-0.173782	-0.548937	0.0308167	-0.0343666	0.0320874	0.244108	0.0868566	0.0690393	-0.0259426	0.0222221	0.0762683	-0.672015	-0.0783268	0.0518783	0.188288	-0.0233547	-0.0680139	-0.0088151	-0.0235947	0.0117815	1.05669	-0.83911	0.463029	-0.0994346	-0.364122	-0.261944	-0.541928	-0.0455241	-0.016513	0.266041	0.20643	0.00797197
0.1578	-0.0753321	-0.0704024	0.143034	-5.70399e-05	0.0423911	0.0342715	0.0355944	0.0364372	-0.302955	-0.0464014	-0.0352321	0.118017	0.425467	-0.087846	-0.0366883	-0.421434	0.0694427	-0.0959445	0.0269543	0.0285892	0.00596288	-3.01868	1.872	-0.522734	-0.186698	-0.574472	-0.180373	0.0804362	0.112559	0.0184284	-4.73203	0.139598	-0.0896597
0.158	-0.0625491	0.218536	0.461921	0.0156586	-0.0538873	0.00972639	-0.16976	0.086229	-0.412344	-0.0062533	-0.0312477	0.0653438	0.698837	0.0979505	0.0309828	-0.565406	-0.201085	0.0104581	-0.0409914	-0.0302084	-0.0811675	-2.73529	0.353573	-0.420379	0.0995298	-0.358322	-0.114386	0.239323	0.0694689	0.0323834	0.38397	-0.103922	-0.270582
0.1582	-0.219934	-0.339029	-0.0785273	0.0168819	0.064945	-0.000633867	-0.0714055	0.105081	-0.139016	0.00737026	0.0661973	-0.000796826	-0.325992	0.173536	0.10898	0.0603007	0.199615	0.159436	-0.0919911	-0.0013584	-0.120143	1.68241	-0.573383	0.338786	0.187417	-0.776317	-0.0804411	0.00367644	0.0346611	-0.260003	2.97995	0.0609896	-0.0471051
0.1584	-0.151111	0.0264402	-0.111081	0.0155878	-0.0469517	0.00068317	0.104572	-0.220379	0.321014	0.0556471	-0.00449344	-0.156609	-0.368374	-0.0862645	-0.094169	-0.0143305	-0.103596	0.138253	0.0374337	0.047849	0.107818	2.8562	-0.755028	0.542093	0.0407535	-0.549452	-0.217337	-0.454904	-0.0101004	-0.0461046	0.646092	-0.604508	-0.218867
0.1586	0.0281304	0.282182	0.451332	0.0153216	0.0122218	0.00378246	0.108058	0.0684351	0.430828	0.0178711	-0.021555	-0.0870547	0.349459	-0.0558739	-0.0121602	-0.169234	0.237237	0.0182404	0.0877295	-0.00179144	0.212782	0.064513	0.295286	0.152124	-0.236066	-0.193471	-0.259086	0.138805	-0.0408526	-0.125569	-1.73918	1.57394	-0.216809
0.1588	-0.0681166	-0.415368	0.175112	-0.00479069	0.0155941	0.0203351	-0.225414	-0.11539	0.117447	0.0919223	0.0113342	0.0540439	0.59825	-0.0177092	-0.134036	-0.0826323	0.0121343	0.0915232	-0.0877154	-0.0379018	-0.105232	-2.57239	0.236803	-0.319405	-0.311607	-0.5956	-0.331747	0.490636	-0.0156872	-0.0932088	-2.19392	-1.20734	0.121486
0.159	-0.038938	0.270842	-0.547673	0.00399935	-0.00986947	0.0208688	-0.223992	0.173104	-0.290986	0.0346727	-0.0620724	0.172756	-0.395602	0.0773762	0.110594	0.0836604	-0.0699663	-0.00458816	-0.121546	-0.0236755	-0.169563	-0.887682	0.551202	0.0516884	0.104618	0.0233187	-0.214066	-0.0740134	0.0828787	-0.0107677	0.801582	-0.324892	-0.205929
0.1592	-0.102616	0.235581	-0.7922	0.0100371	0.0397121	0.014204	0.127289	0.0759362	-0.371197	0.0722786	0.0537321	0.0662123	-0.493014	-0.116594	0.0141455	-0.0110487	-0.0097961	0.097282	0.0739234	0.0446014	0.148312	1.85445	-0.442479	0.517814	-0.194148	-0.991136	-0.0916845	-0.330972	0.120161	-0.171185	5.38295	0.786823	0.0136645
0.1594	0.157306	-0.531134	0.398013	0.00429299	-0.0558742	-0.00216851	0.322113	-0.13506	-0.0879368	-0.00402191	0.0183369	-0.132791	0.338254	0.0906622	0.066463	-0.179222	-0.0951131	0.115401	0.0791577	-0.00349084	0.202015	1.3965	-0.869487	0.39882	0.24237	-0.134797	-0.00449617	-0.390298	0.025889	-0.101787	-1.82154	-0.203646	0.265749
0.1596	0.413068	0.410504	1.05231	0.000653774	0.0764593	-0.0424056	0.165838	0.0914567	0.213532	-0.0238237	-0.0430411	-0.0829575	0.0321687	0.04691	-0.0066893	0.470492	0.172768	0.173807	-0.00778123	0.0403005	-0.0926568	-0.705729	0.807876	-0.0821157	-0.178454	-0.955943	0.0516677	0.227464	-0.0621576	-0.0759901	-7.94228	0.00646084	-0.0756152
0.1598	0.0741198	0.0171025	-0.0725657	-0.00666149	-0.0860515	0.00810822	-0.228527	-0.210251	0.359099	-0.0143159	0.136117	0.0133673	-0.493254	-0.0947447	0.0949552	0.535192	-0.346321	0.226371	0.0290047	0.00632657	-0.084253	-1.74026	0.0129326	-0.30749	0.176136	-0.443268	-0.0229006	0.466287	0.085043	-0.00223924	3.95103	0.0261806	-0.197836
0.16	-0.00748684	-0.45162	-0.732979	0.0103582	0.0541204	0.0198913	-0.19025	0.120857	0.192837	-0.054156	-0.172956	0.136938	-0.103071	-0.00640251	-0.0525584	-0.0726875	0.338575	0.124689	-0.00556868	-0.0179562	-0.0595184	0.369922	0.511307	0.192403	0.0156258	-0.558179	-0.0610256	-0.121615	0.106667	-0.123309	6.98232	-0.728648	-0.0470712
0.1602	0.0600303	0.640845	-0.437605	-0.000750615	0.038704	0.013118	0.129414	0.0909104	-0.173811	-0.044479	0.0959049	0.0978392	0.068915	0.138459	0.00687669	-0.728999	0.00985637	0.134116	-0.000996307	-0.0885126	0.0101406	1.05824	-0.680277	0.402597	-0.21653	-0.565919	-0.188043	-0.42501	-0.0384464	-0.0190896	-5.01589	1.04562	0.0833918
0.1604	0.0718292	-0.158744	-0.0485296	-0.0356921	-0.127309	0.0686628	0.199619	-0.103693	-0.337502	-0.0581072	-0.0924435	-0.0598137	-0.0782839	0.105859	-0.0267273	0.171081	0.428435	-0.106676	0.169588	0.145075	0.219004	0.325511	-0.0422563	0.320999	-0.10814	-0.163869	-0.211994	-0.111214	0.143274	-0.274179	-3.75187	-0.539631	0.0746995
0.1606	0.00766248	-0.471256	0.834594	0.000686931	0.101057	0.0316462	0.0624675	0.157042	-0.197718	-0.032283	0.0741506	-0.0934968	-0.412314	0.0525287	0.0971094	0.128655	-1.05576	0.0240517	-0.0454578	-0.0867592	0.0851325	-0.535872	0.303319	0.216238	-0.130437	-0.405467	-0.105028	0.299139	0.00761214	-0.0245934	3.96754	0.170487	0.0125549
0.1608	0.168555	0.587914	0.707403	-0.0103292	0.00168693	-0.00460261	-0.152757	-0.137517	0.132968	0.00614875	0.0409044	-0.00233547	0.310103	-0.0133838	-0.155033	0.123932	0.819377	0.0274471	-0.178107	0.125773	-0.336731	-0.674107	-0.294896	0.0565463	0.094444	-0.408755	-0.0388937	0.229004	-0.00874065	-0.175995	2.45821	-0.187904	0.161383
0.161	-0.226747	-0.176921	-0.798294	-0.0193079	-0.00858305	-0.0294197	-0.167621	0.0379742	0.342185	0.0105645	0.0199407	0.000763792	0.122139	-0.136281	0.12904	-1.12298	-0.443376	0.136247	-0.122653	-0.205932	-0.0454958	0.612653	0.510674	0.307157	-0.159087	-0.793373	0.0118561	-0.362169	0.18887	0.115315	-1.89682	0.0892281	-0.299447
0.1612	-0.300367	-0.377896	-0.411443	0.0192965	-0.0156646	-0.0403845	-0.0160828	-0.0011276	0.216336	0.0236066	-0.00715897	0.0499771	-0.00922123	-0.198036	-0.148481	-0.219427	0.637098	0.0702568	0.0905266	0.130351	0.194521	0.380226	-0.747587	0.250636	0.153769	-0.362666	0.0380327	-0.300537	-0.169075	-0.0746224	-2.75304	1.27953	0.21086
0.1614	0.0421171	0.620946	0.601211	-0.0124595	0.0563273	-0.0332032	0.0406053	-0.0287744	-0.128083	0.0412959	-0.0386309	0.0528692	0.129519	-0.104466	0.0275041	0.261886	-0.482745	-0.0404177	0.0880717	0.0181374	0.221408	-0.22442	0.263245	0.208947	-0.103756	-0.787031	-0.0893607	0.444458	0.0500059	-0.00271374	1.13447	-2.25165	0.0325352
0.1616	-0.0817215	-0.418605	-0.140299	0.00421119	-0.0527577	0.000549533	0.083947	0.101294	-0.33546	0.0252576	-0.0310306	0.0350167	0.0013014	0.00886989	-0.0797751	0.382858	-0.083762	-0.0186823	-0.155087	-0.063966	-0.126962	-0.377552	0.607827	0.183199	0.0593432	-0.443072	-0.176164	0.30175	-0.0889869	-0.20382	2.16537	0.835733	-0.143476
0.1618	-0.181817	-0.105482	-0.286723	0.00232872	0.0698532	0.0391374	0.0169965	-0.0404652	-0.174267	0.0657498	0.0562739	0.00261148	-0.169261	0.252074	0.0933113	-0.442144	0.0951528	-0.0931231	0.0395169	0.104974	-0.217601	-0.191303	-0.631053	0.202965	0.0602152	-0.452257	-0.269675	-0.319455	0.155724	0.00670831	2.33825	0.588012	0.174428
0.162	0.12403	0.379105	0.555423	0.0236804	-0.00438438	0.0351519	-0.0581705	0.0564982	0.128156	0.0337559	0.0639964	-0.00887332	0.198128	-0.329932	-0.145849	-0.354547	-0.0840267	0.0559507	0.00205497	-0.154526	0.201114	0.455831	0.406698	0.503351	-0.162232	-0.415499	-0.184486	-0.505687	0.0493379	-0.105068	-4.81214	-0.638965	0.208145
0.1622	0.0389156	-0.280578	0.265408	0.00687197	-0.0532348	0.0283311	-0.0837055	-0.00799208	0.244325	0.0470851	-0.0484946	-0.122531	-0.211042	0.381115	0.106102	0.551624	0.688097	-0.0460399	-0.00735332	0.0871776	-0.113118	0.110834	-0.113739	0.24276	-0.0731607	-0.300256	-0.184349	0.130556	0.160251	0.024155	-3.9556	0.837425	0.179396
0.1624	0.0250342	-0.0110154	-0.398093	0.0138171	-0.0189889	0.0362215	0.013304	-0.188179	0.207403	-0.0432703	-0.0770928	0.0480582	-0.276387	-0.327285	-0.084286	0.160762	-0.92645	-0.199682	0.0330038	0.0290452	-0.0370337	-0.339452	-0.180191	0.332966	-0.309099	-0.466926	-0.100331	0.210238	-0.0519862	0.0515754	7.32866	-0.809485	-0.107957
0.1626	0.00298478	0.356999	-0.520318	0.0241445	0.0528492	-0.000814405	0.259041	0.151672	0.0200158	0.0367574	-0.0486483	0.157892	0.0780483	-0.233172	0.0600098	0.355438	0.682388	-0.0782574	0.0187312	0.0192901	0.106053	-0.0935783	0.168141	0.250312	0.209344	-0.370706	-0.0214093	-0.0718306	0.0788399	0.127964	0.333031	-0.189478	0.018192
0.1628	0.0723277	-0.408214	0.14172	0.0200737	-0.0149561	-0.000997722	0.121373	-0.0614272	-0.228346	-0.033624	0.013676	0.178461	0.152163	0.143198	-0.0986318	-0.337875	-0.345607	-0.12975	-0.0385067	-0.00807961	-0.0362191	0.331101	-0.141055	0.254113	0.154414	-0.946194	-0.161746	-0.119916	-0.163803	0.065664	-5.18526	0.639358	-0.0469495
0.163	0.224766	0.205064	0.654851	0.00905494	0.0114849	-0.00977344	-0.146704	0.12825	-0.26294	-0.00207956	0.0952262	0.0251501	-0.474937	0.0802651	0.0753296	0.107148	0.397134	0.083718	0.0838666	0.0652336	0.0435828	0.212453	-0.0909881	0.30571	-0.132911	-0.334108	-0.205354	0.111521	0.240182	-0.122027	3.10157	-0.687228	-0.00720865
0.1632	0.112607	0.139495	0.0745013	0.0234997	-0.0105399	-0.0155316	-0.169565	0.0196903	-0.0516084	-0.0281223	0.137092	-0.286011	-0.301665	-0.173782	-0.0654083	0.118585	0.151946	-0.063433	-0.095619	-0.205913	0.0820748	-0.290125	0.351314	0.112047	-0.0775418	-0.315615	-0.414391	0.0923513	-0.187959	0.0274101	1.18584	1.03216	0.220218
0.1634	-0.0815755	-0.349122	-0.329849	-0.00182617	0.0186531	-0.00754168	-0.00212145	-0.112031	0.210451	-0.100341	-0.094662	-0.25284	0.590665	0.12836	-0.0316146	-0.138662	-0.32667	-0.110652	0.0087296	0.185064	-0.104875	-0.492492	-0.0190539	0.21098	-0.169453	-0.903321	-0.346304	-0.0376735	0.187707	-0.0414892	-2.79391	-0.770213	0.0691281
0.1636	-0.0166986	0.23547	-0.0582915	0.00377756	-0.00103514	0.0192553	0.174344	-0.0190023	0.31835	-0.0467503	0.0439598	0.153833	-0.00384262	0.176847	-0.018472	0.021654	0.240409	-0.162011	-0.00459549	-0.140821	0.208307	0.182756	0.153292	0.277988	0.456197	-0.104914	-0.246292	-0.550222	0.00550106	0.329729	0.937296	0.460089	-0.386818
0.1638	0.0207312	0.18592	-0.428612	-0.00199403	0.0347674	0.018078	0.0541056	-0.0233216	0.100776	-0.027984	-0.0759381	0.316491	-0.772936	-0.197622	0.0614756	-0.509398	-0.52938	-0.130162	0.00645649	0.167356	-0.0147469	0.389494	-0.16909	0.344192	0.00589924	-0.508093	-0.240558	0.0531785	-0.0089339	0.0409051	1.87186	0.458882	0.0471963
0.164	-0.222416	-0.456505	-0.0298862	-0.0137078	-0.0221596	0.040643	-0.189043	0.164502	-0.269346	-0.0366912	-0.0161172	0.156726	0.258001	-0.174814	-0.106966	-0.0347768	0.666605	0.0772222	-0.022868	-0.0863709	-0.0301402	0.055074	-0.266424	0.292118	-0.266863	-0.199864	-0.0853716	0.387734	-0.00771995	0.199277	-1.39196	-1.14453	0.137921
0.1642	0.12244	0.283968	0.998271	0.0032603	-0.034237	0.0357904	-0.177184	-0.041913	-0.336668	-0.0136981	0.012262	-0.111743	0.572689	0.0336745	-0.0477588	-0.353085	-0.346453	-0.0565646	-0.0482159	-0.0138727	-0.0285994	-0.118574	0.290033	0.114081	-0.339788	-0.693438	-0.290403	0.3161	-0.0137197	0.00311162	-1.99921	0.55236	-0.140409
0.1644	0.00626391	-0.0562154	0.452087	0.00119819	0.0646802	0.0163919	0.142799	-0.0178538	-0.00982015	0.0243735	0.0887119	-0.286232	-0.0343553	0.0934953	-0.0819101	-0.236114	0.0480936	-0.0732905	0.0166373	0.00271735	-0.0686906	-0.215657	-0.186953	0.0666008	0.0165206	-0.44535	-0.149616	-0.387381	-0.00838336	0.116839	2.48048	0.295969	-0.138105
0.1646	-0.220961	-0.127967	-0.805516	0.0262233	-0.0730695	-0.00405463	0.294258	-0.052751	0.322925	0.0476565	-0.0272973	-0.0617228	-0.838484	-0.161488	0.143092	-0.00645416	0.0353486	-0.117355	0.0254002	0.0446887	0.0616379	0.155478	0.378646	0.0607574	0.474323	-0.524313	-0.280061	-0.529969	0.015886	0.137319	0.761813	-0.164625	0.0135952
0.1648	-0.189446	0.182629	-0.551724	0.0193246	0.085007	-0.0269373	-0.0241982	-0.0359188	0.297685	0.0992409	-0.0114891	0.214357	0.557541	-0.0928914	-0.311711	0.0417772	-0.227664	0.13144	0.0123318	-0.00297122	0.0349941	-0.158829	-0.137617	0.0187103	-0.00282334	-0.841346	-0.32513	0.455847	-0.0671739	0.287936	-2.92412	0.218411	0.156195
0.165	0.102706	0.0479243	0.192932	0.0165993	-0.0728758	-0.0287621	-0.277025	0.0869655	-0.0191239	0.0506633	-0.142995	0.225523	0.355435	0.103223	0.193351	0.299158	0.410423	0.178064	0.0916337	0.0904131	0.00379627	-0.0840998	0.195683	0.0904574	-0.146483	-0.122364	-0.315447	0.456031	0.178556	0.137203	-0.542606	-0.183238	-0.321966
0.1652	0.00801687	-0.238744	0.553858	-0.014634	0.112763	-0.0353812	-0.0848713	0.0629458	-0.316367	0.0734738	0.0638537	0.204777	-0.274431	-0.312079	-0.119242	-0.100384	-0.27819	0.102202	-0.0500728	-0.155445	-0.027103	0.00654654	0.109215	0.157555	-0.321632	-0.49457	-0.356069	-0.310523	-0.119323	0.263167	2.71865	-0.292592	-0.103884
0.1654	0.215147	0.129602	0.327361	-0.0249522	-0.15084	0.0427983	0.207207	-0.0565812	-0.255649	0.128577	0.184657	-0.224998	-0.249411	0.435666	0.100082	0.321772	0.581923	0.0390198	-0.147999	0.0200894	-0.226904	0.273983	-0.105532	0.16607	0.0298854	-0.44498	-0.103647	-0.368582	0.0979361	0.0621004	1.60313	0.0148302	0.0154465
0.1656	0.0030035	0.077426	-0.329536	-0.00104497	0.14281	0.028487	0.27573	0.0153096	0.0724193	0.0219639	-0.0439213	-0.355306	-0.03493	-0.238371	-0.145284	-0.16953	-0.745132	-0.0329515	0.0720573	0.0818992	0.0369823	0.155332	-0.281003	0.153504	0.568689	-0.232372	-0.0832008	-0.107088	0.0027147	0.221648	-2.91869	0.607846	0.11872
0.1658	-0.0330179	-0.264514	-0.24689	-0.0320639	-0.112134	0.0998279	-0.0700755	-0.0270106	0.245023	0.0675015	0.162754	-0.128892	0.168882	0.258808	0.036497	0.429712	0.488923	0.122398	0.0224378	-0.0150445	0.216159	-0.0655375	0.195672	0.00356907	-0.322508	-0.883013	-0.0165017	0.479081	0.00573173	0.236501	-2.82182	-0.0245178	-0.0682892
0.166	0.117008	0.471598	-0.103517	0.00693433	0.139799	-0.00235074	-0.292328	-0.00844226	0.174784	-0.0428563	-0.306638	0.239943	-0.249068	-0.197653	-0.0453279	0.022442	-0.115714	0.174055	-0.072062	0.0299081	-0.0983034	-0.116294	0.119858	-0.0780993	-0.351729	0.0076267	-0.304836	0.0904789	0.123611	0.250281	4.28662	-0.726754	-0.142514
0.1662	0.00483242	-0.36304	-0.0451517	-0.018451	-0.0454347	-0.0164939	-0.0372075	0.0177187	0.00362682	-0.105761	-0.166836	0.499115	-0.0447376	-0.0871192	0.108148	-0.396739	0.1088	0.0335803	-0.000265808	-0.0348756	-0.00560937	-0.0692103	-0.184175	-0.0647257	-0.606261	-1.03515	-0.23664	-0.761563	-0.274596	0.273342	2.80042	0.418674	-0.261663
0.1664	0.0413399	0.0678532	0.184766	-0.00112803	-0.0162455	-0.0819052	0.214968	0.0124591	-0.163415	-0.0559298	0.0971874	0.401546	0.366881	-0.113655	-0.229951	-0.32181	0.307983	0.0930145	0.0829261	0.0206796	0.191639	0.107895	0.370301	-0.0209108	1.15736	0.271163	-0.0745147	0.254062	-0.000778628	0.126415	-4.73385	0.468414	-0.188175
0.1666	0.0530557	0.189273	0.229266	0.0290692	0.0295	-0.0875587	0.152972	0.0381785	-0.196845	-0.0081238	0.286942	-0.405561	-0.0373051	-0.0386041	0.0606252	-0.115244	-0.497368	0.0618457	-0.0344095	-0.0509948	0.0279611	-0.137029	0.0654502	-0.00396058	-0.0376261	-1.96378	-0.251412	0.483992	0.0312912	0.264786	-2.48857	-0.415259	-0.0312942
0.1668	-0.0725959	-0.33688	0.129925	0.00640172	-0.0462566	-0.0164216	-0.102814	-0.0238845	-0.0191853	-0.149097	0.0921124	-0.675937	-0.334338	0.0338367	0.0646113	0.464156	0.0650206	0.1089	-0.0210311	0.042529	-0.109009	-0.0809216	0.16922	0.087994	-0.102566	0.883758	-0.0478411	0.0586158	0.0792	0.212125	4.49959	0.00971027	-0.0348926
0.167	-0.0274413	0.218438	-0.0346484	0.0165109	0.0991491	0.00558266	-0.174373	0.0146917	0.184991	-0.0180779	0.0495487	-0.313064	0.0996686	-0.0229022	-0.0682163	0.0633938	0.0452818	-0.0163262	0.060355	0.00226507	0.117615	0.240969	-0.195937	0.193672	-0.825489	-0.935659	-0.271004	-0.694809	-0.0227475	0.258547	0.980377	-0.0533079	0.0511141
0.1672	-0.0895193	0.030276	-0.343872	-0.0111809	-0.0858216	0.0899017	-0.0349536	-0.0237866	0.202206	-0.0985778	-0.408178	0.447623	0.481442	-0.189779	-0.134038	-0.931802	-0.32218	-0.039176	-0.00677581	-0.0273172	0.0711487	0.523492	-0.0761155	0.242147	0.0443002	-0.0489622	0.13889	-0.0229049	-0.000881971	0.282647	-3.46134	0.314375	0.0758481
0.1674	-0.172972	-0.118615	-0.122876	0.0181605	0.0457042	0.0796983	0.0772074	-0.0573664	0.042126	-0.00708107	-0.00292938	0.710131	-0.0748161	0.417164	0.0604384	-0.501097	0.648816	-0.0623723	-0.0321628	0.0681653	-0.176389	-0.0841738	-0.159692	0.0137544	0.841383	-0.511175	-0.0163709	0.82341	-0.181825	0.258866	0.0813477	-0.210875	0.00150969
0.1676	0.108967	0.0193314	0.358965	0.0132507	-0.0877116	0.0819309	0.129064	0.0884552	-0.140115	0.0428769	0.053336	0.321966	-0.662996	-0.0242643	0.0667527	-0.221183	-0.526559	-0.00338807	0.0117417	-0.0100158	0.0631335	-0.53873	0.252629	-0.0764358	-0.297726	-1.24437	-0.00413391	0.122537	0.128465	0.189811	2.66212	0.0206376	-0.164918
0.1678	-0.03129	0.0981844	0.241272	0.0246077	0.0897635	0.00285379	0.00618943	0.0414474	-0.203686	0.125627	0.271318	-0.497867	0.267303	-0.16983	-0.0642551	1.01717	0.571095	0.0636435	0.0837269	0.0265816	0.138792	-0.432957	-0.0821678	-0.102116	0.0178802	0.750938	-0.135152	-0.432183	-0.134705	0.346179	-0.58787	0.113679	-0.111507
0.168	-0.0284843	-0.180602	-0.194788	0.00667378	-0.0529974	-0.0164241	-0.136881	0.0367825	-0.09771	0.0121835	0.0876011	-0.937535	0.74796	0.290183	-0.0542062	-0.0712968	-0.618935	-0.0608371	-0.0141242	0.0148184	-0.153584	0.253848	0.517854	0.110442	-0.914953	-1.74034	-0.403111	-0.0486032	0.124924	0.151988	-1.94974	0.0804103	-0.0401353
0.1682	0.00703393	0.157261	-0.293006	0.0298062	0.0697886	-0.071219	-0.126927	-0.0170232	0.104532	0.00121329	-0.373981	-0.0942078	-0.716896	0.216932	0.11225	-0.495799	0.395206	-0.0723316	-0.0750856	-0.0328657	-0.158811	-0.0311832	-0.223962	0.165267	0.644173	0.333145	0.09235	-0.260535	-0.136119	0.268245	0.743021	-0.113508	-0.067934
0.1684	0.00811552	0.0604159	-0.175044	0.0171954	-0.0409708	-0.038274	0.0224772	-0.0959711	0.239222	0.0971952	0.0990493	0.975136	-0.504999	-0.145631	-0.059345	0.0375384	0.0566372	-0.126727	0.00368028	0.0036257	0.0168648	0.0111524	0.397106	0.280204	0.81897	-0.914973	-0.0689561	0.433416	0.212738	0.133094	1.25121	-0.119398	0.0983689
0.1686	0.0473075	-0.17696	0.284786	0.0225231	0.0314083	-0.0142866	0.165156	-0.0511179	0.158044	0.0836618	-0.1411	0.872312	0.249711	-0.0549828	0.0236582	0.862638	-0.09775	0.0108672	0.0823482	0.0355668	0.0962682	0.0996872	-0.156709	0.313544	-0.719944	-0.740262	0.0491054	-0.0412549	-0.129296	0.257514	-0.895816	0.554638	0.062934
0.1688	0.214572	0.099019	0.500306	-0.00279238	-0.0140791	0.0319822	0.172291	0.0532417	-0.0281479	0.0999457	0.213966	-0.358264	0.350907	-0.046598	-0.156969	0.0319906	-0.322547	-0.0886667	0.0102275	0.0333523	0.0615017	0.435379	-0.234612	0.285747	-0.423457	0.913533	-0.171612	-0.59739	-0.147999	0.187	-0.723411	-0.604107	-0.0795697
0.169	-0.0607821	0.0780814	-0.219169	-0.00302123	-0.00699405	0.0602014	0.0498976	0.0560182	-0.204037	-0.00632808	0.0999903	-1.11233	-0.107731	-0.336596	0.156481	-0.373949	0.704089	-0.107592	-0.0611513	-0.0560369	-0.0510553	0.22501	-0.0841778	0.256589	-0.747477	-1.62286	-0.0985972	0.375666	-0.0839448	0.153282	0.938124	0.565927	-0.0152128
0.1692	-0.0449266	-0.210756	-0.596748	0.0116527	0.0108837	0.0459096	-0.12306	0.149994	-0.280439	-0.0483816	0.00586115	-0.588885	-0.453306	-0.0437135	0.13588	-0.520042	-0.319168	-0.181768	-0.0412931	0.0435916	-0.0670332	-0.353754	0.0667937	0.00392434	1.18143	0.458351	0.109681	0.692974	0.0886965	0.228165	-0.104276	-0.397336	-0.145065
0.1694	-0.0450974	0.271063	0.189845	0.00770001	-0.00108452	0.0231126	-0.140586	-0.232855	0.0181325	0.0167937	-0.119626	0.744308	0.517051	0.0238922	0.00541715	0.549891	0.211675	-0.0597109	0.0159214	-0.0756883	0.133588	-0.457248	0.146967	0.0944345	0.119037	-1.5354	-0.212375	0.00597393	-0.0766104	0.146604	-0.560287	0.189823	-0.00941624
0.1696	0.168849	-0.24455	0.549872	0.00998265	-0.00631682	-0.013412	0.119115	0.123177	0.320486	0.0171879	0.01375	1.11394	0.248792	0.125248	-0.0412055	0.194889	-0.586251	0.111442	0.0359207	0.0772274	0.130351	-0.346213	0.440518	0.143399	-0.196117	0.287156	-0.0938012	-1.06048	0.0603607	0.133299	0.161176	-0.0717771	0.130184
0.1698	-0.0746405	0.118334	-0.128793	0.00307751	0.0396919	-0.033933	0.0564402	-0.0936666	0.232302	-0.0470242	-0.196025	0.083836	-0.347488	0.0756721	0.0561922	-0.351784	0.434978	0.0899272	-0.0484766	-0.0153477	-0.0832033	-0.536613	0.0812339	0.192846	-0.398846	-1.03449	-0.410504	-0.0209596	-0.0444	0.111194	0.278251	0.00664551	0.0726926
0.17	-0.0679944	-0.000982662	-0.453097	0.00155815	-0.0126211	-0.0335372	-0.142351	-0.017951	-0.0238416	-0.0872764	0.149382	-0.810444	-0.278836	-0.0488649	-0.0314294	-1.14279	-0.101586	-0.215281	-0.0426964	0.0167751	-0.0843831	0.197123	-0.0589184	0.385896	0.248669	-0.245013	0.0453126	1.06963	-0.0834493	0.129611	-0.233159	0.0606393	0.0802378
0.1702	-0.0645752	-0.0124831	0.32555	-0.0036696	0.0104405	-0.00471199	-0.0530203	0.187094	-0.252513	-0.0505823	0.183367	-0.721934	0.311592	-0.0300714	0.0359702	-0.228315	0.26363	-0.187975	0.0650203	-0.0425842	0.0860392	1.10263	-0.21765	0.509164	0.649428	-0.044179	0.00421683	-0.0832016	0.0725474	0.150723	-0.124535	0.0381833	-0.0318745
0.1704	0.14245	-0.0393192	0.371456	-0.000561706	-0.0096732	0.029513	0.0321393	-0.0885677	-0.253266	-0.0494579	-0.0388774	0.155779	0.287201	-0.000646591	-0.0598853	0.167837	-0.404681	0.0202673	0.0793716	-0.00252832	0.108231	0.423706	-0.0902998	0.322408	-0.808964	-1.18463	-0.202872	-1.02375	-0.0414012	0.131593	-0.0592413	-0.0122334	0.0131084
0.1706	-0.0837753	0.175968	-0.498459	-0.0132936	-0.0208568	0.0483787	0.0876997	0.0807165	0.00290844	0.00477395	-0.0772635	0.778411	-0.179213	0.0739665	0.108383	0.00258647	0.223246	0.219277	0.0191492	0.0471431	-0.0530419	-1.06382	0.225188	-0.0167479	-0.0278056	0.754231	-0.0743514	0.0418117	0.156165	-0.0533852	0.131624	0.168462	-0.0638098
0.1708	-0.149858	-0.167576	-0.409966	-0.0156107	0.0418786	0.0431643	0.0160276	-0.0950183	0.251316	0.0115876	-0.100477	0.433187	-0.367696	0.0422184	0.112765	-0.526224	0.2021	0.0933331	-0.0387205	-0.00855316	-0.145149	-0.960523	-0.116524	-0.0777599	-0.258202	-1.48677	-0.257991	0.671816	-0.138391	0.108935	0.166274	-0.218637	0.00284588
0.171	0.172109	0.00959967	0.490672	-0.00795445	-0.0339709	0.0136018	-0.125403	0.00967741	0.201905	-0.004226	-0.00418455	-0.276178	0.203881	0.00774111	-0.0580558	0.248754	0.246622	0.0519248	-0.0362488	0.0196944	-0.0889354	0.942124	-0.0546373	0.292156	0.343407	0.554572	-0.0971022	0.626501	0.155555	-0.0415292	0.104316	0.0983289	0.118414
0.1712	0.0607341	0.177405	0.319072	-0.00114016	0.0456971	-0.0236969	-0.0403204	-0.0636203	0.045293	0.0538665	0.15812	-0.567442	0.201273	0.0158098	0.0327112	0.357708	-0.863698	0.0898037	0.0721148	0.0295545	0.0963692	1.00448	-0.230162	0.32882	-0.129351	-1.3617	-0.438879	-1.38901	-0.0738284	-0.0104523	-0.0945187	-0.0475814	0.0843265
0.1714	-0.0235197	-0.313496	-0.315604	0.00637859	-0.057155	-0.0276261	0.155418	0.06728	-0.0896551	0.0351557	-0.0161136	-0.253026	-0.614905	0.0838667	0.0636223	0.722818	0.449566	0.122096	0.0533051	-0.0178977	0.155854	-0.509533	0.061334	0.094317	0.264329	-0.298142	-0.215207	-0.680116	-0.226056	0.0221052	0.218541	-0.0463685	-0.0667911
0.1716	-0.0730704	0.282244	-0.267677	0.0135251	0.0456971	-0.0175179	0.143775	0.0644444	-0.215972	0.0254899	-0.023446	0.380744	-0.177796	-0.405461	0.0669813	-0.044858	-0.327083	0.255583	-0.0473365	0.0743066	-0.156174	-1.14754	0.757816	0.0418316	0.453422	-0.254429	-0.161758	1.7725	0.264913	0.177682	-0.264047	-0.0518431	0.0558166
0.1718	0.0626224	-0.100866	0.0221055	0.013679	0.0103687	0.000214764	-0.016511	-0.0296608	-0.119119	0.0446001	0.0110787	0.595678	0.447939	-0.31015	0.0881704	-0.368445	0.419326	0.116064	-0.153567	-0.170961	-0.159582	-0.302058	-0.113762	0.0547484	-0.524532	-0.857279	-0.179701	0.865846	-0.0576359	-0.0124248	-0.360955	0.154907	0.0221441
0.172	-0.0213249	0.0574024	0.0478088	0.00558841	-0.00473549	0.0377104	-0.0896139	-0.0278788	0.153581	0.0402892	0.011369	0.045046	0.372966	0.110403	-0.00675361	-0.371269	0.0398133	0.109167	0.105124	0.184067	0.107507	0.968948	-0.19271	0.351507	-0.293456	0.276118	-0.12999	-1.90406	0.110781	-0.108848	0.439085	-0.106089	0.0449823
0.1722	0.0390239	-0.075089	-0.0275271	0.0171451	0.00292718	0.0300021	-0.0255243	0.0465119	0.226909	-0.0251152	-0.00184722	-0.470655	-0.379991	-0.155843	0.0851331	0.292797	-0.216012	0.109856	0.0296732	-0.162036	0.2734	0.213876	0.185334	-0.00496486	0.246352	-0.614509	-0.18684	-1.01827	-0.152852	-0.0482663	-0.0198142	0.117443	0.0938116
0.1724	-0.064266	0.0662265	0.28703	-0.00165408	-0.013428	0.0460783	-0.0271843	-0.104287	0.0768264	0.013832	0.0691905	-0.483211	0.110481	-0.0141662	-0.0852119	0.36899	0.22324	0.111266	0.070041	0.25814	-0.0712684	-0.958616	-0.106003	-0.167783	0.237489	-0.610262	-0.141226	1.7791	-0.132014	0.131003	-0.686585	-0.0229138	0.015768
0.1726	0.0969342	-0.0686063	0.115022	0.0143955	-0.00919564	0.0258996	0.0367813	0.0258803	-0.0491564	-0.0453835	-0.149975	0.13446	0.474713	-0.0647194	-0.0475373	-0.709906	-0.306587	0.163789	-0.0914112	-0.258652	-0.0688065	0.113325	-0.332563	-0.0520207	-0.0665279	-0.139747	-0.346268	1.08095	0.100946	-0.11473	0.1629	-0.0395235	0.00347326
0.1728	-0.135637	0.132085	-0.221013	0.0108931	0.0148024	0.00668279	0.0853835	0.114559	-0.181492	0.0249509	-0.0813659	0.605282	0.291855	0.150468	-0.101446	-0.420787	0.447798	0.178307	-0.0498542	0.1365	-0.167999	1.09076	0.381364	0.141536	-0.587492	-0.627323	-0.398616	-1.32899	0.0412975	0.0124654	0.424196	-0.099527	-0.0503219
0.173	0.044632	-0.167823	-0.250349	0.0112519	0.00893406	-0.0049545	-0.0597849	-0.0343253	-0.163861	0.0116857	0.0951076	0.281522	-0.31972	0.0250788	0.0861589	0.136865	-0.456319	0.177291	0.0890925	-0.0757462	0.152132	-0.241098	-0.0635886	0.0419665	0.418715	-0.234946	-0.219202	-0.529133	-0.167988	-0.106611	0.0242308	-0.101722	0.0316201
0.1732	-0.0374674	0.157325	-0.0106142	0.00899198	-0.0110044	-0.0107405	-0.101685	0.0567667	0.0339838	0.00519895	0.121748	-0.48547	-0.0204093	0.0382299	-0.0905042	0.13237	-0.166725	0.016874	0.111024	0.0697897	0.246104	-0.782133	0.413521	-0.113755	0.537562	-0.986067	-0.054358	0.263894	0.171973	-0.146806	-0.164973	0.179272	0.0427249
0.1734	0.077771	-0.0940846	0.0341739	0.0163944	0.0315981	-0.0169653	-0.0691377	-0.0478487	0.150173	-0.0320511	0.0804976	-0.574912	0.447474	0.106456	-0.0562202	-0.304327	0.231105	-0.0106666	-0.00734596	-0.0240518	-0.0786185	-0.0117275	0.140054	0.0674239	-0.125278	-0.0363998	-0.0438797	0.24349	-0.0579131	0.014671	0.0949132	-0.0913376	0.148397
0.1736	0.00877524	0.00365362	0.349448	-0.000426538	-0.0202638	0.0121082	0.015225	-0.0728263	0.163771	-0.0298668	-0.0695733	0.0139763	-0.297484	0.229265	-0.00812288	-0.600814	-0.125526	0.0194413	-0.167589	-0.0383689	-0.223514	0.0252132	-0.420695	0.031336	-0.694626	-0.356298	-0.236369	0.401106	0.217165	0.0952951	-0.244552	0.498844	0.096236
0.1738	0.14172	0.00574422	0.239469	0.0159694	0.039631	0.00770019	0.154593	-0.00785939	0.100188	-0.0243364	-0.0760514	0.476623	-0.363385	-0.233849	-0.0204802	-0.0831827	0.106947	-0.0162153	0.0349707	0.0526439	0.0266809	0.253499	0.0912807	0.0221932	-0.0910999	-0.346342	-0.11283	-0.942976	-0.110737	-0.0632216	0.136963	-0.708971	-0.0516611
0.174	-0.0747066	0.0445797	-0.231934	0.000451911	-0.0308072	0.0239169	0.0865852	0.133907	-0.108741	-0.0332059	-0.151926	0.491564	0.249753	0.0188047	-0.00959491	0.273928	0.0935057	0.0672607	0.0468993	-0.00291963	0.174029	-0.0421206	-0.148795	-0.106193	0.701878	-0.334522	-0.0762075	-0.104786	-0.3522	-0.182611	0.851803	0.582817	-0.0616801
0.1742	-0.0854122	0.0138682	-0.633694	0.00704184	0.00896774	0.0224242	-0.109828	0.0214719	-0.2682	0.013409	0.119488	-0.0243671	0.240957	-0.190929	-0.0501884	0.243709	0.119711	0.0594494	-0.00469604	0.0557591	-0.118403	-0.273691	0.856302	-0.278756	0.0479291	-0.987244	-0.197025	1.04846	0.227201	-0.0994107	-0.596939	-0.725642	-0.0492766
0.1744	-0.077067	0.0422705	-0.257729	0.015586	-0.0137329	0.0169404	-0.0631375	-0.0543246	-0.101361	-0.0375677	0.0426816	-0.601979	-0.232652	0.100749	-0.024463	-0.0661497	-0.288909	0.0893107	-0.0577804	-0.0817773	-0.0717406	-0.833101	-0.49826	-0.099056	-0.411349	-0.173435	-0.266838	0.494237	0.0114444	0.0744422	-0.524577	0.565752	0.0574285
0.1746	0.032994	-0.1255	0.547931	0.0349733	0.0503122	-0.00230694	0.148644	-0.0396045	0.229921	0.00282721	0.116676	-0.459037	-0.501364	0.136255	0.0135077	0.0109029	0.226662	-0.0859541	0.0425458	0.00919212	0.0349207	0.92066	-0.15134	0.190302	-0.160924	-0.364129	-0.148845	-0.704131	0.0562443	0.0734316	0.528427	-0.338916	0.119131
0.1748	0.0593441	0.128328	0.384465	0.00346382	-0.0212163	0.00100715	0.127641	-0.0448269	0.299469	0.0457016	-0.00528252	0.256931	0.0856118	-0.0552234	-0.13351	0.37057	0.0936771	-0.166296	0.0372215	0.0178922	0.0744157	1.23512	0.251093	0.274106	0.31552	-0.519504	0.0228361	-0.754823	-0.0186908	-0.130129	0.327612	0.240853	0.117102
0.175	-0.137225	-0.0754392	-0.454758	0.0351265	0.0256164	-0.0332443	-0.104609	0.0416071	0.0741148	0.0940711	-0.0879258	0.482874	0.280199	0.258604	-0.082633	0.0404974	-0.622613	-0.084131	0.000742034	0.0499612	-0.0144197	-0.965974	0.128318	-0.0649123	-0.0335124	-0.581071	0.0530617	0.697059	-0.0712635	-0.113796	-0.646028	0.0571326	0.122937
0.1752	-0.0981239	-0.0158522	-0.232803	-0.0599067	-0.00293275	0.020849	-0.156502	0.0258715	-0.185466	0.0285523	-0.101	0.236126	-0.399892	-0.0586332	-0.110659	0.173043	0.68188	-0.0411206	-0.0253914	-0.0127716	-0.0300278	-1.69656	0.0700588	-0.186799	-0.0580165	0.190314	0.00819452	0.589918	-0.00945954	-0.0344807	-0.388394	-0.0303883	0.012506
0.1754	0.0879831	0.047185	0.306045	0.00520804	-0.10415	0.0445781	-0.000692547	0.0928416	-0.293049	0.0849795	0.105261	-0.123484	-0.068328	-0.218367	-0.153073	-0.694817	-0.499229	0.0237038	0.017081	-0.0116605	0.039851	0.755812	-0.199894	0.194357	-0.0364498	-0.763873	-0.0673907	-0.453781	0.0673876	0.161565	0.322062	-0.278345	0.0201929
0.1756	-0.0216567	0.0395606	-0.050015	-0.0303583	0.156723	0.0521371	0.101314	-0.0673225	-0.0766739	0.0647237	0.0959173	-0.406627	0.503007	-0.0350437	-0.174906	-0.335275	0.646227	-0.204733	0.0290615	-0.0145489	0.0745034	1.92748	0.0255959	0.193481	0.0793535	-0.432015	-0.0427848	-0.804948	-0.0372881	-0.126227	0.492618	0.175356	0.0184108
0.1758	-0.0300163	-0.073457	-0.336262	-0.0127125	-0.158786	0.0938661	0.0590588	0.0183399	0.218708	-0.0142339	-0.0551977	-0.203847	0.23756	-0.240573	-0.14959	-0.211295	-0.474559	-0.155603	-0.00689233	-0.00608286	0.0073958	-0.943356	-0.201714	-0.00919061	0.0940572	-0.462938	-0.136228	-0.192827	-0.0366879	-0.220087	-0.532272	-0.0545852	0.13361
0.176	0.0828927	0.106096	0.120085	0.0230581	0.135221	-0.0175965	-0.105335	-0.00465789	0.216267	0.0153466	0.0324504	0.207885	-0.0256378	0.223903	-0.133382	0.407137	0.111137	-0.0452226	-0.0240429	0.028757	-0.0310844	-2.15363	0.479221	-0.239989	0.083468	-0.70777	-0.135791	1.4013	-0.246858	0.00722296	-0.466552	0.067301	0.124524
0.1762	0.132642	-0.00504251	0.290848	0.00109273	1.9625e-05	-0.0581901	-0.107057	-0.072257	0.0694214	0.00696043	-0.144557	0.399327	-0.39969	0.102431	-0.0520749	-0.0961394	-0.0100608	-0.0220294	0.0120314	0.00238091	0.0298064	0.121403	1.06333	0.0476473	0.00729596	-0.468874	-0.127575	0.0645648	0.411812	0.169667	0.827431	-0.197276	0.0705354
0.1764	0.119201	-0.078335	-0.0518304	0.00135809	-0.0518332	-0.0944486	0.119136	0.0394615	-0.0707053	0.0138379	0.109772	0.118881	0.241499	-0.0442744	-0.191027	-0.907322	-0.181447	-0.0775009	0.0315866	-0.00635786	0.0518548	1.49192	-1.89505	0.605431	-0.529839	-0.561009	-0.080561	-1.61248	-0.0907717	-0.164868	0.266996	0.111929	0.0480533
0.1766	0.0191424	0.105307	-0.246006	0.0488719	0.0867172	-0.0951879	0.171833	0.0734961	-0.193198	-4.31209e-06	-0.0342955	-0.341986	0.26098	0.099626	-0.121087	0.140783	0.703281	-0.0494701	0.0170902	0.00677401	-0.00882236	1.60081	0.175371	0.481767	0.263018	0.383089	0.0186339	0.0599102	-0.224552	-0.159306	-0.283402	0.00508196	-0.00224484
0.1768	0.109193	-0.115208	0.209968	0.0138823	-0.087316	0.00488588	-0.0113934	-0.00327729	-0.14406	-0.0611415	0.00255677	-0.403804	-0.291364	-0.0810596	-0.120127	0.54377	-1.06592	-0.0585388	-0.0330101	-0.0173362	-0.032717	-1.30061	1.00426	-0.106816	-0.160161	-1.28533	-0.0961112	1.56236	0.101932	-0.144483	-0.634217	0.0246966	0.0841751
0.177	0.127871	0.103412	0.423872	0.0152579	0.0902775	0.0476473	-0.0861527	0.0176295	0.0697479	-0.0507846	-0.0461255	0.125136	-0.176051	-0.0944614	-0.0707436	0.361548	0.586663	-0.0931489	-0.0190806	0.0519829	-0.0836487	-2.42787	-0.42115	-0.240611	0.370763	0.417756	0.052522	0.377014	-0.210729	0.138865	0.23805	-0.206512	0.0412996
0.1772	-0.0283165	-0.0419932	-0.437998	-0.0105955	-0.0592426	0.113353	-0.0452026	-0.0504632	0.212983	-0.0271146	0.00691228	0.560751	-0.054494	0.120331	-0.140943	-0.921654	-0.170299	0.000703052	0.0145502	-0.0240467	0.0339522	0.440139	0.211421	0.172172	-0.192246	-1.12087	-0.242884	-1.54665	0.35906	-0.0850969	1.48029	-0.00437299	0.194455
0.1774	-0.219301	0.128278	-0.814888	0.0216161	0.0471898	0.0945003	0.00774859	-0.105019	0.167234	-0.00380866	0.000166806	0.267086	-0.03361	-0.26266	-0.0974067	0.00178982	0.512761	0.15403	-0.0258067	-0.0296538	0.0179197	2.40125	-0.115899	0.584747	0.315418	-0.0144853	-0.152353	-0.196249	-0.312884	-0.158592	-0.806386	0.0800656	0.0292135
0.1776	-0.0339532	-0.0234246	0.0375286	0.0394422	-0.0967235	0.0544696	0.08546	0.0578069	0.0373288	-0.0741078	0.116196	-0.341311	-0.173341	0.312045	-0.139124	0.978046	-0.395254	0.109195	0.0119974	0.0670443	-0.0358022	0.149181	-0.889804	0.25291	-0.0404696	-1.06701	-0.294197	1.25188	0.131613	-0.244526	-1.47164	0.196834	0.132539
0.1778	0.0151268	-0.026519	0.698913	0.000342578	0.0735302	-0.00642108	0.0283272	0.0679942	-0.163883	-0.0601785	0.13217	-0.683351	-0.518328	0.0921037	-0.0697752	0.241183	-0.462958	0.0291453	0.0120211	-0.0462534	0.131026	-2.28111	0.834351	-0.104526	0.0634852	-0.156456	-0.231182	0.434351	-0.356822	0.00525244	0.997876	-0.511677	0.00776368
0.178	-0.0370103	-0.0427657	0.111482	0.00199383	-0.00579644	-0.0707104	-0.0939976	0.17648	-0.293377	-0.0847266	-0.0823466	-0.139324	0.0815994	-0.0394788	-0.152682	-0.59576	1.13047	-0.123165	0.00917402	0.0660668	-0.0384127	-0.908753	1.15173	0.0168047	-0.123919	-0.403227	-0.197241	-0.792111	0.648651	0.0173885	1.13289	0.240054	0.088402
0.1782	-0.209644	-0.0183656	-0.454708	-0.0277759	0.0199679	-0.0397912	-0.1712	-0.104338	-0.125987	-0.00239402	-0.0656728	0.583916	0.401446	-0.331422	-0.133172	-1.08212	-0.80596	0.0210733	-0.029483	-0.0655121	-0.0768119	0.960667	-1.51221	0.352406	-0.345239	-0.360104	-0.253025	-1.26232	-0.194964	-0.245438	-0.84955	-0.223431	-0.0124617
0.1784	-0.0891035	0.029103	-0.264841	0.0208639	-0.0565153	0.0011915	-0.0407559	-0.0405376	0.212443	0.0425963	-0.059517	0.494663	0.281163	-0.12146	-0.105192	0.66275	0.426308	0.157231	-0.022492	-0.00354613	-0.00142118	1.95079	-0.0228877	0.545412	0.15249	0.196395	-0.0833597	0.753059	-0.31224	-0.346467	-1.33327	0.395141	0.111112
0.1786	-0.0239542	0.00678418	0.0731813	0.0235138	0.0878586	0.0259077	0.0920133	-0.0563249	0.336802	0.0451115	-0.0714394	-0.104256	-0.485319	0.225153	-0.0127286	0.688507	-0.627715	0.228369	0.0635872	0.0352355	0.0544803	-0.39337	0.462055	-0.0960211	-0.0525185	-1.2134	-0.311321	1.51613	-0.160055	0.0193494	-0.0768758	-0.529655	-0.00102062
0.1788	0.0410776	-0.0617873	0.24754	-0.0316762	-0.0575798	0.0601655	0.144696	-0.204322	0.206963	0.102679	0.152904	-0.533435	-0.269543	-0.00637165	-0.0968176	-0.520561	-0.182341	0.18463	0.0412912	0.0274246	0.104913	-2.33727	-0.349108	-0.271217	0.230274	0.0274432	-0.189137	-0.77103	0.725952	-0.171554	2.4852	0.434636	-0.0879932
0.179	0.060422	-0.0779586	0.460033	-0.00436859	0.0510949	0.0123904	0.23617	0.282228	-0.0665583	0.0583654	-0.0644976	-0.313058	0.748598	-0.207797	-0.167893	-0.794848	0.941892	0.00456199	-0.00308749	-0.029181	-0.00252201	-0.323834	1.05453	0.0118428	0.088054	-0.20329	-0.313805	-1.12809	-0.563901	-0.186409	-0.661225	0.129213	-0.075741
0.1792	0.138433	0.18896	-0.0098079	-0.00202622	-0.0224295	-0.00653068	0.00178883	0.045657	-0.375525	0.12861	0.0751676	0.270551	0.511831	0.240916	-0.13849	-0.497304	-1.05334	0.117836	-0.0450743	0.0023247	-0.0902506	1.32791	-0.972489	0.323	-0.525746	-0.960042	-0.525717	0.637131	0.14347	-0.262753	-3.12921	-0.0163412	-0.0127015
0.1794	-0.0791402	-0.0826569	-0.624166	0.0252704	0.0208791	-0.0611169	-0.23033	0.183093	-0.456252	0.115958	-0.0327352	0.557582	-0.705968	-0.054012	0.027547	1.04407	0.879858	0.135465	-0.0350333	-0.0291122	0.00608861	1.69775	-0.0619439	0.566699	-0.00266959	-0.14874	-0.340771	0.900844	-0.269748	-0.246896	2.27217	-0.588697	0.0603556
0.1796	0.0148698	-0.0464057	-0.0543957	0.00741763	-0.0225872	-0.028953	-0.108083	-0.257704	0.0590347	0.0777295	-0.0449283	0.148658	-0.0593594	-0.201212	-0.0822343	-0.0867963	-0.840423	0.16902	0.0424143	0.0540804	0.100904	-1.45288	-0.275201	-0.164396	0.688706	-0.530543	-0.185228	-0.328284	0.375097	-0.0803992	2.60427	0.0462219	0.00748104
0.1798	0.230961	0.360215	0.21715	0.0282794	0.0396432	-0.021405	0.159406	-0.126931	0.654814	3.63776e-05	0.0568203	-0.417813	0.674571	0.0397657	-0.0668931	-0.296918	0.516646	0.115213	0.016281	0.00944511	0.0152611	-1.61881	1.78841	-0.221383	0.158884	-0.561313	-0.159947	-0.981776	-0.187051	-0.166316	-2.2878	0.518708	-0.0402616
0.18	-0.0821919	-0.443873	-0.0280114	-0.00623971	-0.0143084	0.0335477	0.0626653	0.139008	0.414099	-0.0606908	-0.0248855	-0.36468	-0.208959	-0.0613178	0.0467658	0.0231135	0.100628	0.129014	-0.0838665	-0.0205092	-0.125823	-0.282432	-0.957104	-0.14691	-0.680147	-0.152353	-0.313812	0.191668	0.237177	-0.229466	-1.90922	-0.320626	-0.0593357
0.1802	0.131738	0.351758	-0.0791785	-0.00640506	0.0198799	0.046765	-0.222185	-0.195106	-0.132844	-0.0832792	0.0368869	0.151045	-0.760103	-0.245451	0.0854921	0.198106	-0.855658	0.178309	0.000832258	0.0197641	-0.0795417	1.74044	-0.231008	0.282776	-0.138572	-0.303501	-0.266961	0.631014	-0.418354	-0.311432	0.951028	0.144608	-0.127965
0.1804	0.0288189	-0.126419	-0.0291001	-0.00336291	-0.0148643	0.0571957	-0.0219824	0.329829	-0.429466	-0.0725069	-0.0325018	0.388759	0.131063	-0.0117405	0.00351587	0.766185	0.87486	0.0578077	0.0462729	-0.0379408	0.15315	0.883364	-0.400737	0.0367941	0.648481	-0.758182	-0.131407	0.290504	0.250859	-0.0418359	1.63102	-0.194552	-0.155725
0.1806	-0.0682898	-0.14369	0.088083	-0.0207333	-0.0699835	0.0748013	0.17088	0.0176994	-0.495704	-0.105189	0.0481733	0.0932696	0.54407	0.0712561	-0.0383131	-0.54392	-0.837425	0.104628	0.0674505	0.0983078	0.0386753	-1.11388	0.491163	-0.210052	0.507645	-0.164798	-0.167909	-0.633056	-0.037912	-0.181253	-0.860369	0.223778	-0.011997
0.1808	0.0608743	0.0973912	-0.0573868	0.032609	0.0548111	0.019888	0.0492435	0.0144433	-0.101152	-0.0970003	0.0385577	-0.301595	-0.370132	0.179253	0.0446101	-0.415522	0.532719	0.0442965	-0.0424643	-0.0742959	-0.0644356	-1.75413	-0.0282757	-0.253113	-0.884112	-0.570058	-0.38554	-0.134415	0.099684	-0.261121	-0.873287	-0.136922	-0.0711813
0.181	-0.155543	0.189015	-0.347726	0.0117064	0.0328799	-0.0242141	-0.0486297	-0.268432	0.57397	-0.0622576	-0.00615757	-0.368029	-0.406086	-0.058512	0.0219121	0.0280669	0.272721	0.0792949	-0.0319572	0.10193	-0.133301	0.890372	0.560028	0.207072	-0.596409	-0.220266	-0.407101	0.669015	-0.327716	-0.266208	0.42412	0.0637251	0.0541431
0.1812	-0.0721182	-0.347454	0.23971	-0.0274223	0.00286828	-0.0706636	-0.123039	0.146619	0.503892	-0.026947	-0.0387441	0.0891701	0.433475	-0.0400499	0.0130924	0.146108	-0.50499	0.0195017	-0.0278181	-0.131512	0.0354568	1.89128	-1.15778	0.442347	0.521256	-0.702768	-0.0588131	0.290278	-0.0140477	-0.0508822	0.872825	-0.331429	-0.0818247
0.1814	0.0737089	0.237324	0.56392	0.00901041	-0.0120064	-0.0707943	-0.162486	-0.184398	0.0144899	0.0508642	0.00940698	0.389017	0.446784	-0.0364283	-0.028271	0.33757	0.382314	-0.132209	0.0982868	0.138319	0.152175	0.253096	0.570934	0.0126245	1.07803	-0.301662	0.0907596	-0.722361	0.291841	-0.210532	0.474388	0.561761	-0.188869
0.1816	-0.14518	0.178478	-0.648425	0.00304718	-0.0159685	0.0225512	0.201306	0.183042	-0.255009	0.0385342	-0.161171	0.362779	-0.407716	0.0422359	0.0447086	-0.668803	-0.946834	-0.088709	0.0824712	-0.0623165	0.2069	-2.61066	0.180539	-0.526767	-0.94661	-0.957417	-0.177647	0.0459124	-0.129677	0.00531588	-2.60805	-0.201299	-0.119888
0.1818	-0.220058	-0.46746	-0.680765	0.0444083	0.0770387	0.0109994	0.344074	0.217413	-0.551488	0.0618586	0.0893241	0.0181103	-0.0693437	-0.219941	0.0736115	0.0661015	1.09542	-0.080252	-0.156133	0.00821429	-0.241994	-0.899887	1.13967	-0.301408	-0.636678	0.94376	-0.176178	0.43486	-0.0817012	-0.29808	0.0469632	-0.177461	-0.136325
0.182	0.178116	0.463164	0.542106	-0.0197791	-0.00418336	0.0634712	-0.0938512	-0.213707	-0.291632	0.0649608	0.080127	-0.35423	0.522109	0.0595619	0.0399965	-0.178826	-0.802159	0.0934443	-0.0658436	0.00963081	-0.164631	1.12383	-1.43108	0.118459	-0.134294	-1.6311	-0.175474	0.295796	-0.158012	-0.118466	3.9034	-0.316545	-0.169247
0.1822	0.176394	-0.362269	0.888461	0.0185376	-0.0297462	0.0214813	-0.0908734	-0.0474323	0.469882	0.0439812	0.0103634	-0.225629	0.139556	-0.153934	0.0558073	0.108046	0.365824	0.0866121	0.0155039	-0.0951053	0.273126	1.93208	0.173634	0.433041	1.30627	0.122366	0.081729	-0.263792	0.120261	-0.187639	-0.904428	0.615075	-0.0688793
0.1824	0.0540214	0.108834	-0.00372081	0.00242564	0.0162932	0.000553585	-0.0442685	0.152441	0.599651	0.0901162	0.152859	0.00731764	-0.419882	0.150992	0.0873565	-0.0404742	0.284963	-0.127401	0.110851	0.153929	0.0185473	-1.00758	-0.672281	-0.0988807	0.00336127	-1.05826	-0.142338	-0.344835	-0.0262542	0.0604404	-4.52177	0.0367753	0.0942384
0.1826	-0.0145168	-0.139069	-0.61306	0.00825135	-0.0510907	-0.00116274	-0.177763	-0.319022	0.102946	0.0111215	-0.167337	0.0831407	-0.770498	0.0622998	0.191136	-0.485976	-0.602235	-0.271621	-0.116368	-0.0676027	-0.107759	-1.04517	1.59427	0.0298452	-0.827731	0.143689	-0.201951	0.00427238	0.0268637	-0.16554	-0.0192694	-0.340181	-0.00566244
0.1828	-0.0725387	0.36636	-0.447847	0.0121293	0.0385508	-0.00641839	0.111848	0.236836	-0.269519	0.048078	-0.0882721	0.174245	0.230196	-0.293461	0.022859	0.102044	0.798751	-0.26621	-0.0577067	0.0384424	-0.166384	-0.688989	-0.635013	-0.0952373	-0.477058	-0.448102	-0.111837	0.194064	0.0805493	-0.0453084	4.93707	-0.361802	-0.087884
0.183	0.128112	-0.162252	0.0481457	-0.0102019	0.0166989	0.00806304	0.203122	0.0841326	-0.444101	0.0395048	0.0073505	0.100671	0.491386	0.0639048	0.0200032	-0.0683903	-1.02068	0.0124841	0.116265	0.00657067	0.0836464	1.29725	0.0186415	0.449396	0.496906	-0.869911	0.0758119	0.0912124	-0.15216	-0.15845	0.582136	0.327562	-0.182572
0.1832	0.0336526	-0.00450483	0.584275	0.00203362	-0.0447724	0.0258422	-0.0738255	-0.0258446	-0.275762	-0.0318549	-0.0869117	-0.0484418	-0.414154	-0.122036	0.0843968	0.930982	0.542398	0.0625239	0.095296	-0.0145696	0.162316	1.1531	-0.334652	0.206419	0.662846	-0.302133	0.143045	-0.0704129	0.123496	0.0409081	-4.99194	0.261033	-0.090079
0.1834	0.101985	0.245473	-0.0205112	0.0236568	0.0387553	0.011789	-0.131078	0.0498281	0.182933	0.0145456	0.209809	-0.0501474	-0.319222	-0.213224	0.0695914	-0.0187981	-0.688914	-0.0159659	-0.0549521	-0.0400281	-0.0725975	-0.930179	0.357261	-0.112663	-0.229903	-0.478215	-0.130246	-0.106415	-0.0667059	-0.179331	-0.998468	-0.0397599	-0.0583472
0.1836	-0.144872	-0.299126	-0.620189	0.00251083	0.0256949	-0.000726566	-0.159727	-0.165764	0.473398	-0.0253579	0.12827	-0.0131354	0.451079	0.113684	-0.00191276	-0.426452	0.63118	-0.0918328	0.0441461	0.094438	-0.0650583	-2.06881	-0.101139	-0.145975	-0.955539	-0.49489	-0.304716	0.07441	-0.00103195	0.0774486	4.57094	-0.51799	0.0537691
0.1838	0.0159091	-0.07497	0.0363478	-0.00465747	-0.0428285	-0.00635257	-0.00988266	-0.0191952	0.290266	-0.0562188	-0.0725935	-0.00179288	0.312247	-0.128827	0.0476087	-0.182487	0.202041	-0.083042	-0.0125711	-0.0821422	0.175268	0.166012	0.59471	-0.0283785	0.028653	0.221632	-0.204078	0.0600064	0.101781	-0.131463	2.59161	0.0854323	-0.0480577
0.184	0.0478353	0.3142	0.33318	-0.0136713	0.0100976	-0.00715149	0.181948	0.0302199	-0.0915577	-0.079099	-0.0541219	-0.00161561	0.168649	0.0563802	-0.0366226	0.488244	-0.353757	-0.0154287	-0.0832835	0.0744985	-0.119128	1.9401	-0.630706	0.809974	0.447069	-1.17972	-0.102552	0.25753	-0.202989	0.00235625	-4.12992	0.669379	0.0489421
0.1842	-0.0633542	-0.292596	0.0576984	0.00849901	0.0110332	-0.00217968	0.143902	0.122851	-0.375241	-0.114566	-0.16161	0.0982366	-0.166385	-0.0827592	0.124298	0.482334	0.199375	-0.141326	0.0323415	-0.0104434	0.0526211	0.27788	-1.1817	0.362131	0.347823	-0.372092	-0.0743303	0.185481	0.152004	-0.150742	-4.51779	-0.438356	-0.0937682
0.1844	-0.0380961	-0.126467	0.491051	0.0108023	0.00138782	0.0145013	0.0394564	0.0748951	-0.380979	-0.062669	0.0411178	0.170078	0.221382	-0.0987212	-0.0700458	-0.614516	-0.277258	-0.144222	-0.00475438	-0.0756157	0.192743	-1.09377	1.85764	0.0414821	-0.174644	-0.301456	-0.114319	-0.317309	-0.0851303	0.016524	5.20484	-0.117228	-0.13727
0.1846	0.0742719	0.609133	-0.455572	-0.00117667	0.0716611	-0.00676742	-0.0398264	-0.0803976	0.0120417	-0.00601584	0.133863	-0.0956749	0.362482	0.135163	0.0581029	-0.467343	0.325759	-0.0705715	-0.0972634	0.0447761	-0.217122	-1.0128	-0.399408	0.0760226	-0.539102	-0.741659	-0.176167	-0.205311	0.0246299	-0.00945876	4.22901	-0.332763	-0.138493
0.1848	-0.380333	-0.449587	-0.984577	0.0131018	-0.100582	0.00144744	0.0135494	-0.105752	0.493156	-0.0410109	0.00481631	-0.365954	-0.713167	0.0831065	0.0691033	0.027925	-0.46336	0.0604451	-0.0125524	0.0280032	-0.0220902	0.302061	-0.297466	0.110059	0.279403	0.0134974	-0.126217	0.0743305	0.0133492	0.0187265	-5.62472	0.922813	0.108962
0.185	0.0358361	-0.149929	0.828036	0.00149211	0.0870173	-0.0112195	0.0363246	0.046393	0.408828	0.0355998	0.0814382	-0.199301	-0.219671	-0.238753	0.0387806	0.42504	0.0642735	0.0548773	0.051264	-0.0177018	0.173517	1.00676	0.140098	0.414006	0.132183	-1.11345	-0.170824	0.16414	0.0309762	0.00154327	-3.59716	-0.56234	0.0754296
0.1852	0.287634	0.594836	0.914342	-0.00672991	-0.0464676	-0.00154804	-0.124812	-0.0593544	-0.0802061	0.0402898	-0.105666	0.282246	0.236131	0.308665	-0.0193037	-0.328474	-0.020672	-0.0741703	0.0256235	0.0585938	-0.0747097	0.176971	-1.12335	0.199353	0.204695	0.177026	-0.26133	0.161486	-0.134278	-0.0385221	4.40786	-0.103371	0.0531432
0.1854	-0.230893	-0.602705	-0.75829	0.0358738	0.0304049	-0.0262451	-0.0477639	0.0842221	-0.363484	0.107388	-0.0387062	0.463705	-0.565237	0.0882218	0.235278	-0.743563	0.136721	-0.0791638	-0.0197439	-0.0685563	-0.0652467	-0.41674	1.29254	0.306534	-0.270133	-0.492012	-0.425768	-0.244098	0.0134077	-0.034234	3.24106	0.0182018	-0.0489014
0.1856	-0.131382	0.0899503	-0.475967	-0.076814	-0.0288323	0.0511235	0.0970622	0.114078	-0.342968	0.103239	-0.0252249	0.144403	-0.289459	-0.272664	-0.0650253	-0.0719519	0.396978	-0.0728811	-0.0124025	0.0194472	-0.0448774	-1.64068	-0.465496	-0.0454272	-0.259211	-0.557576	-0.333869	-0.135776	-0.041523	0.0557051	-4.17864	0.209175	0.0438243
0.1858	0.264963	0.525562	0.291587	0.0388373	-0.0776373	0.0209363	0.00720591	-0.0887491	-0.0189975	0.0746329	0.0623545	-0.247601	0.35077	-0.0190178	-0.0170818	0.271332	-0.510497	-0.0078796	0.0240653	0.0425234	-0.0158913	0.460432	0.835229	0.349174	0.18971	-0.295032	-0.212538	-0.0190014	0.392217	-0.0672148	-2.33008	-0.288263	0.00815646
0.186	-0.0378065	-0.52953	-0.0521499	-0.0551427	0.135348	0.0587524	-0.0503106	0.0311197	0.334658	0.0779877	0.0798366	-0.389703	0.0263589	0.338319	-0.00185629	0.142911	0.0655199	-0.0478429	0.0220706	0.00476064	0.0906602	1.3164	-0.975242	0.509791	0.166857	-0.660871	-0.136292	0.161509	-0.362641	-0.122475	3.9665	0.199084	-0.00963405
0.1862	0.0354211	-0.150526	0.102658	0.0129156	-0.100319	0.0249907	-0.11513	-0.0619096	0.326286	0.0276821	-0.0727239	-0.0652439	-0.550451	0.0401295	0.056194	-0.377773	-0.164736	-0.0249908	0.0472998	0.00979171	0.0746897	0.383274	-0.0579471	0.190731	-0.18852	-0.626058	-0.239822	0.109057	0.300348	0.0627546	1.67906	-0.466019	0.0404414
0.1864	0.148971	0.794682	0.230397	-0.0138794	0.155542	-0.0353383	-0.0876003	-0.0481976	0.0155943	0.0747692	0.0752154	0.260787	-0.0876261	-0.197858	-0.020961	0.195115	0.215728	0.0118511	-0.0394168	-0.0380771	0.0232795	-1.55644	0.521639	-0.201853	-0.0829176	-0.148812	-0.265141	-0.281177	-0.0809771	0.0376053	-2.80208	0.821926	-0.227322
0.1866	0.0275735	-0.753124	0.154575	0.00447008	-0.135132	-0.0420866	0.130053	0.0626482	-0.205213	0.00292063	-0.0890294	0.264844	0.560956	-0.0623761	-0.044815	0.432918	-0.435039	0.0856382	-0.0282897	-0.00918811	0.0176743	-1.02651	0.341163	-0.160271	-0.171728	-0.992918	-0.349641	-0.0626427	-0.0634488	0.0606691	-2.6013	0.0785646	0.0760478
0.1868	0.0207254	0.196474	0.0824058	0.015835	0.0219123	-0.0569401	0.222799	0.0471699	-0.237094	-0.0038598	0.0305286	-0.0369676	-0.0345061	-0.0979693	0.132391	0.14902	0.311433	0.145283	-0.0139986	0.00392274	0.0670837	0.780417	-0.554763	0.23521	0.214134	-0.0213984	-0.309383	0.314147	-0.0567859	-0.178435	1.89976	-1.07803	0.142483
0.187	-0.0398349	0.684452	-1.3135	0.0267682	0.0478849	-0.0124315	0.0863023	0.0687902	-0.117702	-0.0519353	0.00693556	-0.204713	-0.310214	-0.00952597	-0.188963	-0.429236	0.237656	-0.00148409	-0.0550399	0.021804	-0.0411839	1.42812	-0.216052	0.466974	0.0982847	-0.35788	-0.383805	0.229806	-0.0338777	0.00671226	4.62371	0.221509	-0.0703042
0.1872	-0.326041	-0.999601	-0.391453	0.018196	0.0593113	-0.0119823	-0.0765804	-0.0990468	0.156666	-0.0814282	0.0202566	-0.119027	0.309421	-0.0938379	-0.170413	-0.190488	0.0801198	-0.0565481	-0.046481	-0.0225722	-0.0299518	0.00382833	-0.0381509	0.190458	-0.00566656	-0.503808	-0.252619	-0.096996	-0.0935037	-0.0675035	-0.670926	0.735272	0.0514948
0.1874	0.419322	0.551103	1.83262	0.0139814	-0.0311538	0.0225375	-0.124858	0.012914	0.276903	-0.0962046	-0.065522	0.229177	0.454539	-0.100504	0.0799	0.172129	-0.158256	-0.126515	0.032516	0.05302	0.0150532	-1.32716	0.364571	-0.0309286	-0.0314867	-0.396464	-0.245567	-0.33246	0.132604	0.0706237	-6.50265	-0.397796	0.107152
0.1876	0.194842	-0.121606	1.06003	0.00286786	-0.0740371	0.0551292	-0.0336442	-0.0600336	0.121324	-0.0902242	-0.00218492	0.42341	-0.0667181	-0.32708	-0.0773711	0.147225	-0.211967	-0.0122871	-0.00375859	-0.0751119	0.00779998	-0.548012	0.584422	-0.10724	-0.358064	-0.641714	-0.142544	-0.0656965	-0.0872822	-0.0388319	-0.632667	-0.0304981	-0.0686391
0.1878	-0.332084	-0.151852	-1.24384	0.0151705	0.0658405	0.039101	0.122963	-0.000777672	-0.0753004	-0.0509061	0.0440892	-0.0304945	-0.318885	-0.0901559	-0.0721131	-0.212969	0.112993	0.115839	0.0206321	0.0669854	-0.0717356	0.789095	-0.366745	0.134157	0.129619	-0.24048	-0.193231	0.298942	0.135033	-0.0612705	7.17655	-0.344754	-0.170064
0.188	-0.158294	0.0979026	-1.02579	-0.00522488	-0.0586292	0.0465539	0.140137	0.0906448	-0.199437	-0.1424	-0.0249891	-0.354099	-0.0771025	0.276043	-0.0226332	-0.563206	-0.0233923	0.152677	0.00807583	-0.0339617	-0.0409522	0.706568	-0.444928	0.0398458	0.108745	-0.980171	-0.145926	-0.0474173	-0.0352958	-0.102947	0.275049	0.21939	0.126353
0.1882	0.106403	0.330343	0.261254	0.000402541	0.00219912	0.0494647	-0.0970127	0.0856923	-0.197181	-0.0252093	0.159788	-0.312972	0.0249309	-0.442574	-0.00847556	-0.23781	0.274674	0.122037	-0.0140365	0.0533266	-0.0535983	-0.412774	0.471932	-0.156454	0.287357	-0.279552	-0.227668	-0.160041	-0.0572062	0.0211606	-6.61992	0.201643	0.0920904
0.1884	0.0924715	-0.389882	0.40208	0.0268909	0.02874	0.00128851	-0.287107	0.019771	-0.0360224	-0.00739234	-0.0950122	0.0598238	0.460557	0.346811	-0.183488	0.072449	-0.266137	-0.0259139	0.0820116	0.0285393	0.0576803	-1.21041	-0.303459	-0.262619	-0.376428	-0.516647	-0.3087	-0.144871	0.202038	-0.114097	0.450289	-0.0741892	-0.086779
0.1886	-0.125779	0.124306	0.168807	-0.00156813	0.0308679	-0.0163675	-0.131525	-0.0926246	0.209345	0.0635032	0.0458456	0.324214	-1.0368	-0.0676935	0.0497921	0.217372	-0.16323	0.00927475	0.0270779	-0.0697877	0.12507	0.403054	0.726583	0.204003	-0.114689	0.228156	-0.246302	0.254786	-0.408449	-0.0578407	4.49423	-0.107239	0.0662417
0.1888	0.148396	0.0309808	0.443615	-0.0153048	-0.0404733	-0.0313351	0.10911	-0.0450141	0.2789	0.102414	-0.0487855	0.174849	-0.139871	-0.2331	-0.0168435	-0.25766	0.372029	0.0145313	-0.0241644	0.0462077	-0.0481894	0.531234	-1.10946	0.175391	-0.0841214	-1.01841	-0.250736	0.199117	0.438352	-0.0931763	0.735832	-0.54509	-0.0888029
0.189	0.0314019	-0.197489	0.0713474	-0.00548697	0.0603998	-0.0456415	0.119888	-0.0897909	0.0747914	0.132249	0.00860122	-0.14127	0.685559	0.606675	0.0531727	-0.588228	-0.255976	-0.0514241	-0.0118684	-0.0586288	0.0998048	0.791604	0.97464	0.301208	0.295895	-0.194956	0.0406478	-0.296089	-0.278537	-0.119796	-2.79273	1.84883	-0.134736
0.1892	-0.154753	0.235213	-0.861335	-0.00310452	-0.0817982	0.0138598	0.0401786	0.234504	-0.312465	0.133974	0.05403	-0.219943	-0.550552	0.137607	0.110578	0.580909	0.299215	0.184781	0.00650656	0.069531	0.0713773	-0.872832	-0.667626	-0.140985	-0.130592	-0.896792	-0.0727602	-0.241458	0.158181	0.0428543	-2.79668	-1.41847	0.172154
0.1894	-0.220016	0.0975048	-0.961933	0.0253819	0.111932	0.000403793	-0.0274063	-0.144209	-0.288668	0.133597	-0.0620065	-0.026555	-0.252156	-0.2228	-0.361527	0.483077	-0.580898	0.126161	-0.0774868	-0.0376641	-0.0492731	-0.445504	0.752019	-0.204988	-0.357261	-0.22748	-0.066317	0.207525	-0.090222	-0.0882643	1.95935	-0.661591	-0.285372
0.1896	0.0656711	-0.43045	0.586868	0.00381773	0.00939628	0.00491319	0.238152	0.0883707	0.117133	0.107402	-0.00964408	0.166791	0.211232	0.14622	0.0130306	0.109898	0.33608	0.202155	-0.0427543	0.00428005	-0.0311151	0.0602979	-0.201518	-0.0939487	-0.214773	-0.557727	-0.163238	0.278938	0.124618	-0.10467	6.17699	1.27074	-0.113055
0.1898	0.256528	0.460818	1.47044	-0.0110979	-0.0276095	-0.0148498	0.207438	-0.00841193	0.22534	0.0420373	-0.0718255	0.278546	0.0204671	-0.286087	0.00554536	-0.26107	0.532227	0.00409734	0.0278578	-0.0167302	0.0424643	0.43992	0.0759532	0.00125773	0.248559	-0.630435	-0.108032	-0.231327	-0.107568	-0.115312	-2.91872	-0.280944	0.138144
0.19	0.0422541	-0.235193	0.036209	-0.0122688	-0.0246314	0.00205775	-0.169348	-0.112986	0.123431	-0.00362385	0.0141905	0.136271	0.339971	-0.213921	-0.0801266	-0.354105	-0.687977	-0.000313099	-0.00472535	0.0149999	-0.00555546	-0.361174	-0.327744	0.0701784	0.357332	-0.332325	-0.0991044	-0.183688	0.124375	-0.0437501	-9.08714	-0.127839	0.0197227
0.1902	-0.260411	-0.316159	-0.653375	0.0043642	0.023488	0.0126622	-0.129499	0.0487172	0.0740666	-0.0462613	0.0891394	-0.265306	-0.166458	0.55769	-0.00812874	0.693397	0.640776	0.0122439	-0.0163482	0.0362034	-0.145178	-0.0460608	0.371832	0.156293	0.116176	-0.154384	-0.136552	0.239177	-0.209841	-0.0626485	5.1376	0.190327	-0.146013
0.1904	0.104701	0.806466	-0.765089	0.00834867	-0.00828627	0.0415618	0.040154	0.0778847	-0.137097	-0.145708	0.00767693	-0.317064	-0.390341	-0.189375	-0.151436	-0.121893	-0.859236	0.0570895	-0.0120809	-0.0380175	-0.0474545	0.313475	-0.402003	0.267982	-0.562493	-0.635915	-0.229601	0.11526	0.376112	-0.0819455	7.97576	-0.894119	-0.085312
0.1906	-0.147739	-0.611622	-0.216266	-0.00911088	-0.0122635	0.0654791	0.0292941	-0.0186689	-0.21208	-0.103693	0.00891274	0.0252318	0.572718	-0.187618	0.0156441	0.00629564	0.697554	0.154906	0.0780496	0.00203883	0.0460654	0.480835	0.436478	0.30881	-0.334732	-0.330875	-0.0784345	-0.313423	-0.283597	-0.0207567	-5.95798	1.03194	0.0137421
0.1908	0.134879	0.175363	0.892948	-0.0123411	0.0278212	0.0289378	0.00796638	0.0371381	0.00163403	-0.131575	0.00388465	0.24431	0.0499622	0.0193533	0.11054	-0.608251	-0.0977824	-0.0251412	0.0407871	0.0246066	0.0327148	-0.666837	-0.3399	-0.0727127	0.296201	-0.785302	0.00105069	0.022838	0.214615	0.0259388	-4.56808	-0.231279	-0.0657703
0.191	0.270356	-0.0629533	1.08794	0.00142656	-0.0254928	0.00623273	-0.150771	0.0520748	0.0820601	-0.098311	-0.0613407	0.155566	-0.402392	0.1108	-0.191003	-0.293079	-0.176536	-0.00384334	-0.0102197	0.0367623	-0.0456611	-0.356777	0.548839	-0.00226683	0.221035	-0.930715	0.0667792	0.145441	-0.0153871	-0.189154	4.84381	-0.26056	-0.171385
0.1912	-0.0728313	0.0186935	-0.293438	-0.0335729	-0.00431397	0.00553398	-0.228595	-0.0775225	0.0724632	-0.0299357	0.130902	-0.0599822	0.19803	0.0668947	0.0457676	0.06769	0.187906	0.0774346	0.0110614	0.000485941	0.0668545	-0.0470433	-0.240426	0.0381235	0.108636	0.078185	-0.100036	0.0347955	-0.0947015	0.0232594	1.99613	0.204633	0.0243919
0.1914	-0.139127	-0.0635467	-1.06414	0.0301946	0.0458445	-0.0434696	0.0297448	-0.106146	0.154486	-0.0190457	-0.0460687	-0.243306	0.472135	-0.0468007	-0.0472033	-0.19213	0.0674362	0.119879	0.100156	-0.0409567	0.230592	0.278296	0.0875394	0.165832	-0.852676	-1.16524	-0.336151	-0.10374	0.147048	-0.0215801	-1.81888	-0.161975	-0.410171
0.1916	-0.0579839	0.140026	-0.186578	-0.0114859	-0.0328709	0.0127487	0.213431	0.157643	0.0210635	0.0434	-0.00274832	-0.148052	0.504988	-0.334526	-0.0309015	-0.246166	-0.10282	0.0230001	-0.0197404	-0.0214875	0.105334	-0.0781353	-0.223463	0.338952	0.369309	0.571466	-0.128931	-0.188906	-0.0788163	0.0828014	-3.03305	1.64689	0.195792
0.1918	0.0946256	0.0222206	0.365501	0.014556	0.0369312	-0.0163688	0.0394177	-0.0932185	-0.203228	0.0509435	-0.0947203	0.30791	-0.395151	0.376532	0.0402731	0.00997426	-0.0190973	-0.05998	-0.144738	-0.00284793	-0.291355	-0.135768	0.0229866	0.268679	0.376884	-0.975595	-0.242737	-0.108368	0.0799582	0.0576787	0.865316	-2.6558	-0.192553
0.192	0.0309793	-0.164908	0.129047	-0.0010536	0.0825176	-0.0286263	-0.00374609	0.0925136	-0.1453	0.123733	0.0202241	0.419452	-0.941002	-0.22383	0.154574	-0.064806	-0.113447	0.0119815	-0.184014	-0.049443	-0.129454	0.345101	0.276919	0.437435	-0.0242845	-0.333608	-0.0545392	0.246545	-0.081239	-0.0599169	2.46122	1.08006	-0.174088
0.1922	-0.0332995	0.216308	0.235027	-0.0104365	-0.143709	0.0263208	0.0548458	-0.0184474	0.0641485	0.10186	-0.0178119	0.0784049	1.04881	-0.00929062	-0.191122	0.273009	0.217466	0.105244	0.15372	0.110326	0.177774	0.0853882	-0.388654	0.179021	-0.284633	-0.35363	-0.223454	0.0548422	0.0319748	0.144216	1.84498	0.697755	0.0593084
0.1924	0.00442473	-0.255109	0.328937	0.0268654	0.1028	-0.00316282	0.0594106	-0.0167136	0.171787	0.0989553	0.09844	-0.297745	0.31901	0.74029	-0.0992626	0.279245	-0.0931016	0.103297	0.0700472	-0.0691946	0.15805	-0.436838	0.103938	0.129368	-0.615729	-0.889618	-0.0904396	-0.202548	-0.050436	0.0115607	-4.38529	-1.04477	-0.0665627
0.1926	0.0432986	0.168233	-0.224013	0.00297751	-0.0470357	0.0406485	0.0468071	0.0109548	0.127987	0.0746793	0.114809	-0.467643	-1.20373	-0.466771	0.403314	0.129183	0.107192	0.0481823	-0.070268	0.0938339	-0.292652	-0.35038	0.478512	0.0919699	0.600683	0.0176876	-0.093708	-0.105308	0.0807515	0.117933	-3.23523	1.44312	-0.0924602
0.1928	-0.210746	0.132507	-1.00263	-0.00710282	-0.0209646	0.0537576	-0.0337173	-0.0397809	0.00353648	-0.0237221	-0.210909	-0.0327823	0.272133	-0.170833	-0.0786805	-0.249363	0.140667	-0.0893087	0.0347093	-0.0589342	-0.0453063	-0.0583938	-0.287194	0.126662	-0.0717537	-1.52704	-0.226271	0.280154	-0.0118435	0.0199069	7.00818	-1.21362	-0.183379
0.193	-0.0735657	-0.230882	0.0651326	0.00242117	0.075676	0.00201168	-0.0608164	0.0446092	-0.11495	0.0125785	0.00460775	0.440136	0.558522	0.118936	0.00275624	0.130634	-0.194783	-0.0163033	0.128698	0.0107967	0.12457	0.162466	0.0182766	0.428467	0.308417	0.575024	-0.19876	-0.000371591	0.090252	0.249702	-0.443909	-0.136974	0.0675758
0.1932	0.288196	-0.0838185	1.63942	-0.0256099	-0.0859412	0.0429729	2.92494e-05	0.00735395	-0.0957689	-0.0624862	-0.0795132	0.382856	-0.0712236	0.173881	-0.150856	0.528641	0.0705508	0.0043137	0.0645328	-0.0172715	0.0773909	0.195402	0.00508129	0.29801	-0.362127	-1.05554	-0.479343	-0.163933	-0.292666	0.170387	-4.09091	0.852483	0.111819
0.1934	0.124052	0.308614	0.230729	0.0114593	-0.00214822	0.0289121	0.0484951	0.0234607	0.0270305	-0.0569264	0.152043	-0.102578	-0.334238	-0.0374557	0.169395	-0.273493	-0.0463169	0.0513888	0.00355394	0.0197844	-0.00816526	0.035138	-0.362591	0.330396	-0.107003	0.278694	-0.166568	-0.0111912	0.373554	-0.000929173	3.35591	-0.878565	-0.108411
0.1936	-0.296327	-0.243232	-1.64106	0.0207174	0.0668984	0.00722451	-0.0271974	0.0234631	0.0771055	-0.0522417	0.161933	-0.511602	-0.0906783	-0.11538	0.284473	-0.699281	0.296829	-0.0397556	-0.0413774	-0.0372058	0.014769	0.213051	0.387438	0.257367	0.156432	-0.74339	-0.270956	0.136733	-0.345073	-0.0737699	-0.0523786	1.17605	-0.00805892
0.1938	-0.103237	0.00678175	-0.277251	-0.00109349	-0.0161073	-0.00288062	-0.16342	-0.0685207	0.0293962	-0.113882	-0.0498992	-0.380549	0.316151	-0.227023	-0.0645582	-0.0827592	0.159737	-0.0701177	0.0221992	0.0756675	0.159416	-0.30192	-0.405174	0.0271426	-0.0199131	-0.795427	-0.00995528	-0.141446	0.283003	0.442059	-2.51013	-0.942092	-0.0751186
0.194	0.348922	0.417103	0.98053	-0.00268102	-0.0552856	-0.0028042	-0.0813442	0.0202591	0.0153189	-0.0697663	-0.0925702	0.262385	0.193387	0.285434	-0.0992587	-0.0179194	-0.515044	-0.148048	0.0132778	-0.0597756	0.08245	-0.0851749	0.377325	0.152561	0.165738	0.0547953	-0.0678048	0.0883435	-0.199673	0.0962452	1.49282	0.625734	-0.233298
0.1942	0.0142632	-0.499399	0.213329	0.00867573	0.174161	-0.0589346	0.127035	-0.0326715	0.0212933	-0.0128635	-0.0741134	0.632021	-0.59299	0.115508	0.0478476	-0.178655	0.29472	-0.0791845	-0.144783	0.0204826	-0.161164	-0.344851	-0.0992836	-0.0708924	-0.455727	-1.28804	-0.300473	0.0566345	0.14004	0.217865	0.826673	0.535745	0.0705846
0.1944	-0.0654388	0.126964	-0.228783	-0.00029166	-0.21114	0.0338987	0.131913	0.114273	-0.137474	0.0216706	-0.0288078	0.281422	-0.106397	-0.0875884	0.176982	-0.528957	0.115483	0.11817	-0.0585989	-0.044806	-0.119434	0.0423401	0.562912	0.20565	0.0708706	0.374041	-0.147981	-0.18862	-0.0422654	-0.0545172	-0.814748	-1.88093	0.00820467
0.1946	0.0315721	0.144373	0.11789	0.00180507	0.199126	-0.00547059	-0.0550996	-0.0598328	-0.112539	0.0558963	0.118247	-0.420434	0.285774	0.0870888	0.105092	-0.0166414	0.280855	-0.0829106	0.0561402	0.00948298	0.101059	-0.25292	-0.414233	0.0620088	0.111413	-1.22612	-0.417144	0.00380965	-0.022062	0.135495	-1.2884	1.39012	-0.0341425
0.1948	0.0376869	-0.215868	0.124226	0.00890958	-0.106116	0.0267424	-0.0225569	-0.0256827	0.163433	0.0364832	0.0652484	-0.63259	-0.0599086	-0.155057	-0.110915	0.32137	-0.618626	-0.0841291	0.0427889	0.0735743	-0.0287554	0.146549	0.204325	0.264818	0.448821	0.0434001	-0.133424	0.225954	-0.131049	0.22612	1.65165	-0.032099	0.185117
0.195	-0.163918	0.103257	-0.208201	-0.0136643	0.0340851	0.0406864	0.0676354	0.133394	0.106591	0.064766	0.0228392	-0.138247	-0.369244	0.211509	0.1864	0.46065	0.20272	-0.135122	-0.0280799	0.0044407	-0.122798	0.517986	-0.348554	0.185034	-0.12787	-0.493374	-0.331128	0.0322697	0.164739	0.237981	0.0260831	-0.414013	0.0282761
0.1952	-0.0542636	0.0859815	-0.361316	0.0200178	0.0228216	0.000547492	-0.0175965	-0.16061	-0.00520009	0.0761757	-0.0603636	0.527367	-0.185663	-0.031544	-0.0884349	-0.149748	0.149519	0.0239246	0.0867102	0.0344564	-0.028098	0.501904	-0.0298032	0.0327948	-0.65789	-0.702381	-0.215727	-0.217025	-0.193278	0.00575865	-2.1817	0.676408	0.0295068
0.1954	-0.0946214	-0.0883207	0.0450638	-0.00283383	-0.0429303	0.0265707	0.0696146	0.0276294	0.0470658	0.0829409	-0.0883841	0.441896	0.248247	-0.0481594	0.0490237	-0.279815	0.110186	-0.00902643	0.0544067	-0.0782013	0.0839544	-0.569074	-0.216698	-0.165141	0.204587	0.276307	0.0505114	-0.142178	0.224738	0.0756359	0.748805	-0.622414	-0.10909
0.1956	0.0496463	-0.0149383	0.644003	0.0281214	0.0390711	0.00659597	0.0338576	0.0949451	-0.0655493	0.0171264	0.0269578	-0.152638	-0.053339	0.114895	0.0253132	0.287953	0.186743	0.00139924	0.0250239	0.0476111	-0.0472297	-0.57044	0.299788	-0.222428	0.06897	-1.42204	-0.0889247	0.0486745	-0.230636	0.197868	1.72597	-0.234686	0.118197
0.1958	0.0452734	0.0768708	0.213878	-0.0164943	-0.0122037	0.00413978	-0.114323	-0.074153	-0.0955063	0.0154848	0.00445521	-0.39547	-0.284388	0.161335	0.0633702	0.533381	-0.349341	-0.0659033	-0.00833183	0.0174441	0.017933	0.302975	0.242573	-0.00629567	0.285479	0.250918	0.0982467	0.170458	0.262091	0.147705	0.484034	0.609987	0.0911214
0.196	-0.0450243	-0.12413	-0.337073	0.0118591	-0.083753	0.0248646	0.00629121	0.0217639	0.10701	-0.023177	0.0916138	-0.14302	0.0929835	-0.209382	-0.00273523	0.0618986	0.0914416	-0.0372188	-0.0163566	-0.0116996	0.073984	0.215426	-0.10137	-0.00668615	-0.31656	-1.0014	-0.397172	-0.27282	-0.261501	-0.0661506	-1.95681	-0.162018	0.136761
0.1962	-0.0615408	0.141508	-0.525507	-0.0262265	0.0991125	0.0319726	0.0821075	0.108534	0.0555576	-0.00559704	-0.00264572	0.067231	0.164567	0.442661	-0.159188	-0.519268	-0.0128071	0.0111472	0.0376857	0.0246093	0.102387	-0.486939	0.1431	-0.0554984	0.00666313	-0.237466	-0.158153	0.0440954	0.0733972	0.0294583	-1.77357	0.342272	0.122092
0.1964	-0.00809618	0.0885569	-0.200431	0.0141808	0.0461055	0.00270524	-0.0898278	-0.151428	-0.05611	-0.0410684	-0.0591465	0.323551	-0.271494	-0.373794	0.085685	-0.143244	0.264956	0.127443	-0.037658	-0.0790943	0.0621753	-0.00326343	0.3578	0.0200301	0.200111	-0.591543	-0.290892	-0.140492	0.136469	0.238193	3.75114	-0.974264	0.0331038
0.1966	0.125097	-0.237573	0.540416	-0.0434094	-0.0374097	0.014777	-0.0726404	0.0698489	-0.00169405	0.0464441	0.10375	0.123276	-0.153079	0.269882	0.0183189	0.121066	-0.0392139	-0.00523088	-0.0640923	0.0503789	-0.0569219	0.669221	-0.465329	0.0236456	0.0177261	-0.510468	-0.0823942	0.27958	-0.349825	-0.0693229	2.04838	1.01809	-0.110461
0.1968	0.260423	0.0731723	0.657565	0.00352107	-0.0363464	-0.01616	0.0111899	0.012031	0.020626	-0.0409541	-0.0983145	-0.269995	-0.111166	-0.196416	0.0907799	-0.165396	-0.235385	-0.110562	0.0439088	0.00891304	0.0771455	0.217249	-0.295547	-0.0281973	0.0275291	0.0177392	-0.0495432	0.0164748	0.15054	0.19201	-5.33115	0.101142	0.0522995
0.197	-0.0586525	0.0833716	-0.251892	-0.00762625	-0.000623506	-0.023907	0.0342845	-0.00348522	0.000444926	0.0090452	0.0308991	-0.270425	0.124475	0.16795	-0.169891	-0.405771	0.210277	-0.0998575	0.0212056	-0.00230951	0.01964	-0.454019	0.266611	-0.255439	-0.590344	-1.01074	-0.0915671	0.0657954	-0.154687	-0.0881815	-1.03729	-0.513541	0.171457
0.1972	-0.0389731	-0.152394	-0.459678	0.0331765	0.117242	-0.104363	0.0613764	-0.0130744	0.0210948	-0.00504535	0.00835396	0.124503	-0.129607	-0.17673	-0.205892	-0.619606	-0.015678	0.0859223	-0.0380257	-0.0278628	-0.133999	-0.25188	0.156452	-0.159877	-0.00639509	0.239287	0.131818	0.00171642	0.132776	0.0868234	5.15765	-0.350114	0.143784
0.1974	0.130778	0.130817	0.238791	-0.0135193	-0.115368	-0.0199848	-0.0055454	0.0823754	-0.0404494	-0.00274437	-0.0773054	0.396852	-0.491452	0.283324	0.284591	-0.0774018	0.522378	0.0732904	0.0284436	0.0221285	-0.0328934	0.29492	0.0296881	0.0234171	0.360801	-0.828051	-0.182252	-0.091252	-0.23259	-0.139779	0.177655	0.421549	0.126642
0.1976	-0.0238512	-0.0125955	0.230019	0.0178792	0.0749576	-0.00049499	-0.0783928	-0.0819725	-0.0234105	0.0506034	0.118316	0.160399	-0.357418	-0.29258	0.00982927	-0.0187003	-0.3515	0.106065	0.0756544	0.0222777	0.0468214	0.0182769	0.060138	0.0832827	-0.0582953	-0.792985	-0.0204116	0.0298869	0.251226	0.185088	-4.61059	0.133179	-0.0962108
0.1978	-0.0986724	0.0446667	-0.362695	-0.00140702	0.0462696	0.0288972	0.0895902	0.00738393	0.0906794	-0.0398362	-0.0759616	-0.179541	0.736691	-0.241448	-0.315945	0.0808487	-0.176209	-0.0358591	-0.0203099	0.0550482	-0.0946589	-0.170398	0.24665	0.0216987	0.25997	0.149089	-0.32075	0.0497646	-0.116592	-0.0575183	0.485546	-0.254013	-0.0774309
0.198	-0.097862	-0.0840263	-0.123296	0.00192881	-0.130284	0.110162	0.160583	0.0261663	0.0692412	-0.0413413	0.0907186	-0.350701	-0.219173	0.313034	-0.0683292	0.0913412	0.0671068	0.0293941	-0.0181969	-0.0227856	-0.118427	-0.0799383	-0.173224	0.0839113	-0.45967	-1.21274	-0.204659	-0.108982	0.0592634	-0.0215006	3.61939	-0.203952	0.0388772
0.1982	0.0301781	0.125118	0.509541	0.00653932	0.0327615	0.123675	-0.0252348	-0.0638495	0.0362919	-0.0693546	-0.100612	-0.070472	-0.908883	-0.259124	0.0145576	0.0989158	0.0435144	0.0956899	0.0199776	-0.0124505	0.0671854	0.116017	-0.141342	0.000404163	0.367133	0.408205	-0.0323926	0.0962612	-0.562117	-0.0505521	-0.84207	0.401241	0.15943
0.1984	-0.0631747	-0.216119	0.202631	0.0323254	0.0639167	0.024567	-0.130719	0.0946218	-0.0447828	-0.0429665	0.0318768	0.329644	0.37724	0.242852	-0.103087	0.19875	0.0453519	0.0516027	0.0616341	0.0299024	0.0910529	-0.0351487	0.0144875	0.0284068	-0.37054	-1.31693	-0.0664672	0.115573	0.69173	0.145398	-3.33371	0.0958404	0.00364555
0.1986	-0.100732	0.142233	-0.523773	-0.0105958	-0.100051	0.0286653	-0.100026	0.0436969	-0.118204	-0.0284654	-0.0521626	0.294649	0.542168	-0.0993195	-0.187378	0.105928	-0.13794	-0.0238784	-0.0526048	-0.0543976	-0.00318595	-0.249142	-0.0977429	-0.00849229	0.307254	0.643847	0.207886	-0.272407	-0.560883	-0.145799	0.964454	0.0658468	-0.0273375
0.1988	-0.214505	0.0262015	-0.455606	0.0346972	0.0603263	-0.0522922	0.066172	-0.0739399	-0.0096129	-0.0354195	0.0754168	-0.123984	0.105705	-0.152281	-0.0903988	0.0685655	0.255788	-0.0687964	-0.0463793	0.0690745	-0.0602131	0.211069	0.123759	0.141871	-0.413256	-1.51411	-0.289536	-0.0537642	0.449281	-0.017099	2.18003	-0.250547	-0.131431
0.199	0.13524	-0.130893	0.396842	0.0265196	0.0855212	-0.109495	0.103104	0.0254201	0.0562778	0.00119165	0.0968617	-0.359758	-0.249324	-0.100579	-0.0880156	-0.0948617	0.189803	0.132554	0.0487776	-0.0365623	0.161236	0.290633	-0.157839	0.223908	0.166418	0.482006	0.010088	-0.00467131	-0.291953	-0.0188452	-0.554028	0.344571	-0.0517209
0.1992	0.0841517	0.136817	0.526468	-0.00648983	-0.137683	-0.0225528	-0.0891905	-0.0598278	0.0846947	0.0379139	0.0490646	-0.242975	-0.0965126	0.0955955	-0.26554	-0.588089	-0.344647	0.0997394	0.00923345	-0.00945757	0.0848631	0.1317	0.312802	0.267539	0.137249	-0.952602	-0.342946	0.134104	0.160668	-0.0239052	-0.968703	-0.354479	-0.0619594
0.1994	-0.0383486	-0.0922238	-0.141093	0.0143399	0.0921029	0.00413185	-0.0870931	0.0108693	0.10385	0.0504837	-0.103141	0.0948217	0.277265	-0.18058	-0.157593	0.335286	0.7094	0.0462251	-0.0182368	0.0395894	-0.0770921	-0.562884	-0.242428	0.171462	-0.0367679	-0.711086	-0.215301	-0.088866	-0.162995	0.034557	0.79885	0.239467	0.0361325
0.1996	0.0486034	0.0408241	-0.462305	0.0119817	0.0378338	0.0273126	0.0313441	0.0828195	-0.0318136	0.0978145	-0.034785	0.384804	-0.233328	0.351567	0.0376706	0.132115	-1.05909	-0.0260622	0.021244	0.00530844	0.035515	0.0887753	0.112897	0.238101	-0.0284064	0.0294428	-0.114142	0.147769	-0.13273	-0.0493713	0.243043	0.0167945	-0.0701723
0.1998	0.0524875	0.0878669	0.0129836	-0.0242899	-0.0868612	0.0651398	0.0779819	-0.0346639	-0.103612	0.0951696	-0.0506943	0.283092	-0.334948	-0.431566	0.0119173	0.131331	0.612264	-0.0863202	0.0037352	-0.0240028	-0.00489323	0.525504	-0.338315	0.2295	0.0353354	-0.721989	-0.106899	-0.0914518	-0.142401	0.0903217	-0.571025	-0.173285	-0.174639
0.2	0.143613	-0.0964235	0.365899	-0.00195054	0.0408906	0.0391312	0.0924148	-0.0131068	-0.0597222	0.109746	0.0315037	-0.121025	0.429085	0.327689	-0.209415	-0.929448	-0.194891	0.0102338	0.0337364	0.015011	-0.00245155	-0.239438	-0.0890126	0.0902707	0.24014	-0.155528	0.202352	0.0170698	0.0951662	-0.0519292	0.200694	0.398485	0.0643501
0.2002	0.124347	0.0387351	0.146048	0.0144474	0.0306898	-0.00360044	0.0537204	0.0598137	0.0162496	0.0743943	0.0857151	-0.391775	-0.151783	-0.324235	-0.16975	-0.653889	0.117813	0.118383	0.0563541	0.0262516	0.0405042	-1.24242	0.368293	-0.0781681	-0.425276	-0.70725	-0.254439	0.0785049	-0.0149165	0.101672	-0.0354608	-0.41211	-0.186208
0.2004	0.00692803	0.0822025	-0.301264	-0.00223025	-0.0266503	-0.0139622	-0.0359205	-0.0973197	0.129173	0.0352327	-0.028155	-0.191819	0.0324846	0.334246	-0.21743	0.403294	0.600124	0.016729	-0.0803768	-0.0162184	-0.139311	-0.183329	0.346399	0.165266	0.0345993	0.0814	-0.0580551	-0.0833459	-0.023241	-0.120536	-0.470962	0.393001	0.0115521
0.2006	-0.0231074	-0.136577	-0.152218	0.00911975	-0.014244	-0.0236259	-0.0584318	0.0787703	0.111658	0.00317999	-0.0506986	0.217689	-0.220376	0.100313	0.012844	0.0470497	-1.05233	-0.0162672	-0.0670485	0.00189669	-0.134892	1.44408	-0.456062	0.5047	0.375171	-0.83216	-0.313189	-0.45345	0.138572	0.13945	-0.215794	-0.14107	-0.225062
0.2008	0.162263	0.121323	0.314421	0.00724689	0.0596624	-0.0298784	-0.0263313	0.0128088	-0.0311075	-0.0274477	-0.0705807	0.412374	0.111618	0.0496211	0.0519449	0.157845	0.674145	0.0216666	0.109932	0.00662333	0.210784	1.00061	0.215025	0.457279	0.00561386	-0.683901	-0.318702	0.255132	-0.273541	0.0171294	0.456992	0.0333851	0.0244608
0.201	-0.074886	-0.0719184	0.302031	-0.0073006	-0.0391167	0.0107117	0.0406471	-0.0549632	-0.0800051	-0.0608417	0.0283434	0.144812	0.351723	0.168135	-0.207802	-0.709726	-0.330335	0.0198925	-0.000972086	0.000624079	0.0491368	-1.89333	-0.239378	-0.0805198	-0.439134	-0.0295502	-0.197889	0.188268	0.397691	0.119333	0.0527393	-0.152541	-0.117809
0.2012	-0.0778855	0.0866817	-0.339013	-0.0133362	-0.0159007	0.0475445	0.116486	0.0792133	-0.0586535	-0.0872306	0.0677673	-0.266085	-0.0698564	-0.257848	-0.0833186	-0.171034	0.25746	-0.0165692	-0.120181	0.0652895	-0.219748	-0.968621	0.514069	-0.00414006	-0.0696648	-0.529439	-0.198057	-0.10353	-0.674668	-0.191536	-0.351844	0.294989	-0.012399
0.2014	-0.146911	-0.10463	-0.353977	0.0162881	0.0809208	0.0148021	-0.0137806	-0.0519419	-0.000989838	-0.142371	0.044988	-0.298906	-0.146001	-0.0178778	-0.0571543	0.953467	0.446843	0.179301	0.0463986	-0.0888869	0.148063	1.80811	-0.856923	0.354209	0.31727	-0.573802	0.179689	-0.0450126	0.541076	0.228176	-0.0400047	-0.188285	-0.123821
0.2016	-0.0788901	0.146382	-0.0707393	-0.0274881	-0.157439	0.0740463	-0.150897	0.0357646	0.0571702	-0.102699	-0.000267564	-0.000917327	-0.0817189	0.108459	-0.0136614	0.0172753	-1.23342	0.134804	0.0894556	0.0793897	0.178318	1.35	-0.801754	0.373095	0.237888	-0.0326277	-0.0551759	0.318145	-0.639739	0.0152128	0.670068	-0.0280271	-0.084925
0.2018	-0.0882425	-0.0867965	-0.057575	0.0200679	0.139333	-0.0116136	-0.0839595	-0.00122315	0.046287	-0.11482	-0.0277274	0.26696	0.159549	-0.172151	-0.225495	0.316092	1.59403	-0.0114168	-0.0562645	-0.0533213	-0.177878	-1.4866	0.737102	-0.260419	-0.675626	-0.68805	-0.226814	0.0528034	0.523138	0.185721	0.15534	0.257375	-0.111699
0.202	-0.119442	-0.117534	0.542355	0.00601529	-0.0441145	-0.0243983	0.0187598	-0.0474429	0.012514	-0.0532986	-0.0397506	0.280935	0.154381	-0.0653359	-0.055179	-0.828318	-1.20576	0.053161	-0.139589	-0.0471471	-0.119588	-1.90089	0.270621	-0.202732	0.335618	0.0425084	-0.312056	-0.304236	-0.415543	-0.0224304	-0.537414	-0.139292	-0.0325812
0.2022	0.150579	0.14357	0.32184	-0.00171435	0.0139809	-0.0194517	0.0366819	0.0327363	-0.0125842	0.0226035	0.137955	-0.0324843	-0.0293622	-0.16046	0.00688607	0.41599	0.876669	0.1018	0.0852673	0.0959106	0.0150632	0.953198	0.638396	0.219689	0.377422	-1.21817	-0.265511	0.200092	0.333411	0.0664576	-0.485473	0.38988	-0.0341137
0.2024	-0.15033	-0.108963	-0.486982	0.0294337	0.00218539	-0.0350998	-0.0183722	0.0161121	-0.0503207	0.100032	0.1155	-0.465299	-0.228187	0.121285	0.0768734	0.0835593	-0.642544	0.00648167	0.0819321	-0.0242474	0.27359	1.24409	-1.17833	0.281471	0.297111	-0.218386	-0.224501	0.00182642	-0.31045	0.0723523	0.747634	-0.606449	-0.0487168
0.2026	-0.0598783	0.0578351	-0.340666	0.000809238	0.0366566	0.00524275	-0.0145958	0.0260434	-0.0239697	0.114757	0.0173493	-0.416588	-0.101422	-0.019356	-0.00211112	-0.185794	-0.0775186	-0.0120527	-0.0273473	0.0340337	-0.0471388	0.130309	0.929011	0.115128	-0.545195	-0.658668	-0.212362	-0.096858	-0.00110202	0.165578	0.847026	0.241567	0.0985808
0.2028	0.135708	0.053998	0.307351	0.00862736	-0.0670836	0.038865	0.0937528	-0.043997	0.0465466	0.171244	-0.209723	0.108554	0.412655	-0.13485	-0.0521285	-0.315692	0.686347	0.0915052	0.00626184	0.00530151	-0.0469833	-1.59326	-0.0984269	-0.26144	-0.134885	0.0687983	0.00624986	-0.158984	-0.147645	0.0677645	-0.82549	0.0570296	-0.0408768
0.203	0.111564	0.0334925	-0.00607216	0.00566473	0.0682106	0.0313974	0.102934	0.025546	0.0756277	0.113154	-0.242622	0.633374	0.00248552	0.311533	-0.00721601	-0.95056	-0.747833	0.155821	-0.02253	-0.0650876	0.0744466	0.256973	-0.572327	-0.00473221	-0.0173494	-0.402623	0.036425	0.074689	0.196231	-0.0358851	-0.731935	-0.0199113	-0.0290173
0.2032	0.0737981	-0.0296425	-0.150178	0.015123	0.00484105	0.00644435	0.00272892	0.0137218	0.0131959	0.13108	-0.0921971	0.650053	-0.748327	-0.225443	0.121608	0.434978	1.22669	-0.00702121	-0.0146852	0.0353798	-0.0470886	1.8845	-0.216135	0.324242	-0.087554	-0.361511	-0.105817	-0.00596859	-0.196666	0.212971	0.564651	-0.0568982	0.0344383
0.2034	0.129762	-0.00607834	0.182173	-0.00385623	-0.0555503	-0.00222688	-0.0352134	0.0202468	-0.0525669	0.0629659	0.140969	0.0461292	0.342157	-0.01946	-0.10429	-0.150473	-1.43069	0.0277261	0.0114096	-0.0110224	0.079493	-0.20261	-0.334865	-0.203083	0.0898245	-0.265361	-0.240798	0.0539917	0.146857	0.0866982	0.32997	0.0866837	0.186157
0.2036	0.164503	0.00408622	0.268059	0.0211972	0.0678615	-0.0511488	0.0312165	0.00570128	-0.0403599	-0.0128133	0.244805	-0.649612	0.64202	-0.191361	0.0388243	0.14997	1.00523	-0.0132315	0.0115351	0.030889	0.0686693	-1.25552	1.14218	-0.246192	0.24589	-0.530011	-0.247558	-0.29992	0.207503	0.0240132	-0.373576	0.0121352	-0.117463
0.2038	0.0647854	0.019555	-0.23996	0.00394604	-0.0568215	-0.00647611	0.0603079	-0.0294018	0.0123799	-0.142612	0.172532	-0.680226	-0.14786	0.130394	0.0446484	-0.347936	-0.265573	0.0993913	-0.0338756	0.00615982	-0.0477516	-1.02632	-0.929571	-0.415308	-0.0274194	-0.667153	-0.315923	0.211916	-0.48656	-0.198078	-0.352734	0.0519326	0.178224
0.204	-0.0777299	-0.0343912	-0.374311	0.00400659	0.0709193	-0.0213449	-0.00571259	0.0141298	0.046303	-0.126011	-0.00129303	-0.00480628	-0.608864	-0.389785	0.0453939	-0.128863	-0.361873	0.0821389	-0.0294124	0.0325324	-0.0887769	1.48748	1.40377	0.352835	-0.0592471	-0.38671	-0.208632	0.203545	0.359073	0.26857	0.538354	-0.307544	0.12548
0.2042	-0.01137	0.0406418	0.347635	0.00273015	-0.0397616	0.0215709	-0.0938773	-0.0284483	0.0504985	-0.146641	-0.0967642	0.604838	0.613163	0.097465	-0.0821878	0.622617	0.566307	-0.10632	-0.0331959	-0.0405309	-0.0481761	0.00470067	-2.43725	0.02246	0.228392	-0.61082	0.0031947	0.032591	-0.515773	0.0501007	0.444103	0.0432653	0.0424797
0.2044	0.0280628	-0.0741859	0.485009	-0.00979016	-0.00942148	0.0482908	-0.0673511	0.0239233	0.0221369	-0.0967554	-0.137702	0.44492	0.0941932	0.0216864	0.103473	-0.10612	-0.896103	0.0535431	-0.0090099	0.0271632	-0.049134	0.856495	2.21554	0.134152	0.18741	-0.312305	0.0947716	0.048013	0.402042	0.0842383	0.0309701	0.00171388	-0.0194345
0.2046	-0.174849	0.147938	-0.655699	0.0179035	0.0574676	0.00461684	0.00529737	-0.00465318	-0.0374473	-0.0587952	-0.013801	-0.172696	0.0791541	-0.0398042	0.0634261	0.304411	1.12017	0.0258649	0.0314568	0.00191994	0.0117391	-1.50986	-1.037	-0.490923	-0.660693	-0.280386	-0.0941224	-0.0496253	-0.152869	-0.145989	-0.473375	-0.0197837	0.305488
0.2048	-0.311495	-0.0677331	-0.68751	-0.0126456	-0.0826892	0.034011	0.0148135	0.00350638	-0.0351103	-0.00895844	0.0417109	-0.476595	-0.397188	-0.0940943	0.132875	-0.476623	-0.693511	0.0267192	-0.00163823	0.0381467	0.0505628	-0.389699	1.27138	-0.086792	-0.339907	-0.032069	-0.215108	-0.0173751	0.0315406	0.0813807	-0.451763	0.241493	0.1613
0.205	-0.00846514	-0.0973374	0.678249	0.0301841	0.0572138	-0.0202534	0.00254725	0.0407119	-0.00619201	0.0334488	0.0078652	-0.207225	0.18915	0.0634315	-0.0047907	-0.194199	0.503563	-0.136905	-0.00911546	0.0139391	-0.0145651	0.330641	-2.58584	-0.0247107	0.403092	-0.54209	-0.117221	0.0999716	-0.18962	-0.0229609	1.25621	-0.532587	0.0300842
0.2052	0.0672843	0.142634	0.591274	-0.0146146	0.0133507	-0.00590627	-0.0181505	0.00185186	0.00523513	0.12403	0.0152129	0.379947	-0.163994	0.10901	0.191854	0.42442	0.346023	0.00890141	0.0333134	-0.0179785	0.0852149	2.77834	1.89116	0.320902	0.436702	-0.41986	-0.171541	0.108475	0.128124	-0.0121132	0.313431	0.298502	0.0573306
0.2054	-0.190255	-0.0953396	-0.60556	0.0205753	-0.0329805	-0.00499464	0.0144555	-0.00699314	0.0231811	0.169105	0.0571743	0.523147	-0.337179	-0.0482699	0.019149	-0.399675	-1.28635	-0.0140235	-0.0340869	-0.0896467	0.089042	-1.36698	-1.26179	-0.367166	-0.55554	-0.733806	-0.248774	-0.168123	-0.124308	-0.10164	-1.08577	-0.0270822	0.143595
0.2056	-0.0735212	-0.0211003	-0.4861	-0.00709771	0.104553	-0.019305	0.0603261	-0.0266306	0.0445755	0.171571	-0.0306262	-0.0715549	0.0992324	-0.0381976	0.01056	0.318543	1.57212	0.00353441	-0.0494744	0.0555811	-0.0830724	-2.2526	1.73002	-0.219305	0.0759975	0.0863534	-0.170148	-0.209625	0.132793	-0.030052	-0.27909	-0.0229225	0.183457
0.2058	0.150763	0.116218	0.448789	0.0152256	-0.188632	0.0136133	0.0282124	0.0320438	0.00885159	0.0253547	-0.104225	-0.429462	0.135962	-0.185975	0.0540971	-0.830851	-1.64355	0.0407201	-0.0145685	0.0111742	0.0415917	-0.283418	-1.82655	0.0832455	0.286196	-1.25017	0.0220738	0.0909824	-0.181476	0.0819344	0.553652	-0.228293	0.13338
0.206	0.136671	0.0079188	0.231296	-0.0307817	0.108839	0.0445833	0.00331008	0.0107692	-0.0444573	0.0419832	0.0481374	-0.203485	0.0462906	0.111025	0.0580956	0.440625	1.59608	-0.131104	-0.0241244	0.00896197	0.0603474	3.87147	1.61455	0.63594	0.412301	0.0604337	0.118157	0.334255	0.0985081	-0.131568	0.406368	0.130652	0.121549
0.2062	0.106255	-0.158737	-0.261104	0.0336	0.0397316	0.0026893	0.0446437	0.0132391	-0.0305996	-0.0199876	-0.0116719	0.231863	-0.301421	0.130815	0.128868	-0.653991	-1.28819	-0.0699202	0.062538	0.0429827	0.0271736	-0.284312	-1.5228	-0.0316654	-0.418116	-0.493536	-0.0665787	-0.360444	0.04121	-0.15778	-0.316911	-0.207106	0.0735702
0.2064	0.0392886	0.195856	0.0633871	-0.0353287	0.0436249	0.00378912	0.0460067	0.00168232	0.00291283	-0.0679623	0.0166841	0.398723	0.107026	-0.106702	-0.0712662	0.0799624	0.772438	-0.100612	0.075519	-0.0396756	0.128457	-3.25191	0.0503076	-0.400803	-0.210504	-0.241223	-0.14613	-0.219484	-0.177237	-0.128603	-0.793162	0.100819	0.197124
0.2066	0.283405	0.0201714	0.117378	-0.00654647	-0.114227	-0.02951	-0.0416853	-0.0372955	0.0372892	-0.0434636	0.148639	-0.0154318	0.220392	-0.084344	0.094534	0.0920565	0.133845	0.077481	-0.05687	-0.0656248	-0.0609154	-0.326007	2.28519	-0.427027	0.18125	-0.151554	-0.144694	0.145263	0.0893734	0.0627254	1.04255	-0.186484	-0.0109193
0.2068	0.00720609	-0.165766	-0.05794	-0.001207	0.061858	-0.0290358	-0.0617489	0.016138	0.0344755	-0.113506	0.0169932	-0.439851	0.0944278	-0.319196	-0.0480414	-0.428467	-0.739893	0.103532	0.00550418	0.0994958	-0.131204	1.51559	-2.46363	0.4803	-0.310883	-0.929439	-0.251004	0.261108	0.0347439	-0.106628	0.642124	0.148867	-0.0794763
0.207	0.0738259	0.230817	-0.223094	0.0171079	-0.00918019	-0.00266952	0.0227815	0.0125251	0.0259545	-0.0840589	0.0262845	-0.280082	-0.220028	0.219348	0.119858	0.813699	1.37085	-0.0133621	0.0159121	-0.0240212	0.0702741	2.07999	-0.597742	0.588114	0.512776	-0.0376365	-0.203689	0.0464065	-0.0729844	-0.118789	-1.6657	0.285754	0.0230788
0.2072	-0.0124024	-0.140795	-0.106176	0.0167414	0.0816285	-0.022384	0.0535898	0.00328738	-0.0223257	-0.0253692	-0.0973737	0.265648	-0.463016	0.342676	0.0719678	-0.327973	-1.81854	0.0437243	-0.117383	0.0270757	-0.132287	-0.393771	1.85499	0.0211342	0.15949	-1.50759	-0.126981	-0.194134	0.0540397	-0.230988	0.274887	-0.48463	0.210365
0.2074	-0.0192198	0.0566109	0.0901972	0.00884822	-0.0807444	0.00206933	-0.073277	-0.0172744	-0.0467624	0.00692081	-0.0810672	0.421059	-0.167197	0.205801	0.106444	-0.0241293	1.4565	-0.0517344	0.00252173	0.0394457	-0.112523	-2.8463	-0.85377	-0.209504	0.0279455	0.491232	-0.0124085	0.0991348	-0.0824557	0.00500282	2.03554	-0.0647832	0.116102
0.2076	0.0081935	0.00800236	0.327304	0.0138846	0.00345638	0.00711747	-0.0992056	0.0138282	0.0200657	0.00602622	-0.10394	0.181172	0.121418	-0.246741	-0.0750272	-0.256239	-0.497134	0.0659528	0.0212027	-0.0469729	0.162245	0.108725	0.411017	0.185691	-0.759877	-0.569015	-0.164744	0.0870955	-0.0537873	-0.134799	-0.764452	0.195568	-0.0606484
0.2078	-0.111625	-0.168614	0.180305	0.0231786	0.0182432	0.0212149	0.039752	-0.00557583	0.0434331	0.0435927	0.0816718	-0.143798	0.456516	-0.442236	-0.0629753	0.569979	-0.202611	0.107766	-0.0663693	0.0362631	-0.0931702	2.44095	-0.208158	0.445068	0.248273	-0.104703	-0.0446121	-0.0487182	-0.0100999	-0.0442802	-1.72987	-0.0238073	-0.14672
0.208	-0.155815	0.24166	-0.572104	0.0248625	0.0318149	0.0172028	0.160016	0.0255531	0.0444817	0.0630682	0.139329	-0.362919	0.270571	0.145652	0.015851	0.341527	0.439086	-0.000280988	0.0180087	0.0126634	-0.0220993	0.86305	-0.791673	0.305044	0.719535	-0.507186	0.0340199	0.136258	0.0619481	-0.22035	0.111403	-0.117675	0.0203967
0.2082	-0.28398	-0.0762906	-0.597794	0.00893062	-0.0526201	0.0373705	0.0428314	-0.0847812	0.0273718	0.0196205	0.00877542	-0.219027	-0.619455	-0.26444	0.171438	-1.29253	-0.673357	-0.0289806	0.0329814	-0.0664889	0.189711	-2.63384	-0.386834	-0.32698	-0.292127	-0.671483	-0.282793	-0.136664	-0.169856	-0.00869414	1.55591	-0.0346117	-0.0306806
0.2084	0.00847517	-0.0658995	0.369711	0.0104452	0.0186667	0.0229386	-0.0777912	0.171652	-0.116126	0.0129691	-0.00204863	0.226245	0.566759	0.522982	-0.110982	-0.0586952	1.34595	-0.0699902	0.0487565	0.0747383	0.0654961	-1.09094	2.56115	-0.18322	-0.650337	0.183567	-0.325638	-0.159011	0.231293	-0.0246216	-0.157818	0.175794	0.0151896
0.2086	0.0138989	0.0262432	0.778647	0.0146845	0.0256118	0.00970904	-0.0784881	-0.000734528	-0.111471	0.117028	0.120649	0.317938	-0.104035	0.232021	0.159625	0.295474	-1.4102	0.22426	0.00601784	-0.0614934	0.0522355	0.963993	-2.44619	0.512346	0.0209599	-0.779198	-0.425207	-0.18348	-0.00305422	-0.19607	-1.54138	-0.309334	-0.159666
0.2088	-0.0115065	-0.044522	0.0842764	0.00424533	-0.0136893	0.00471335	-0.0237191	-0.0409229	0.0299058	-0.00385299	-0.150052	-0.0433212	-0.491346	-0.296822	-0.164804	0.539359	0.455363	0.114056	-0.0460344	0.0334692	-0.0418941	2.46232	-0.439576	0.646447	0.675811	-0.884771	-0.131677	0.322884	-0.375675	-0.152001	0.518225	0.377721	-0.0476152
0.209	-0.0766252	-0.0131168	-0.706935	0.0131683	0.00959408	-0.0168999	-0.0244724	0.0396727	0.070266	-0.0687171	-0.268411	-0.225982	-0.0938341	-0.0886032	-0.0402381	-0.630129	0.275724	0.0260419	0.0245312	-0.0128923	0.0446917	0.00837923	1.4005	0.16486	0.271309	-0.219098	-0.0808506	0.259241	0.349265	-0.0537378	1.1903	-0.933391	-0.0880568
0.2092	-0.0734565	0.147842	-0.50742	-0.00500062	-0.029093	-0.00373799	-0.0760915	-0.156387	0.111867	-0.1043	0.0401286	0.166406	0.0873827	-0.441123	-0.142981	-1.18626	-0.364077	-0.0913848	0.0197644	-0.0397742	0.101956	-2.71313	-1.01689	-0.295799	-0.859316	-0.20208	-0.192853	-0.423793	-0.123984	0.0429281	1.01459	1.18014	-0.0644857
0.2094	0.0972878	-0.116981	0.362236	0.00322704	0.0729131	-0.0254443	0.10421	0.0740582	0.117923	0.0771131	0.279465	0.318805	0.464263	0.18999	-0.0680142	0.646673	1.01537	0.018334	-0.0197376	0.040777	-0.0504533	-0.191062	1.20737	-0.0779479	-0.327118	0.268171	-0.153495	-0.312863	-0.0771468	-0.115851	-1.49149	-0.778444	-0.160129
0.2096	0.24772	0.00348651	0.606767	-0.0050789	-0.0197191	-0.0175181	0.192896	0.0107837	-0.0400616	0.0430162	0.169896	-0.0853873	-0.645816	-0.317387	0.174307	0.255514	-1.72006	0.147388	-0.0320889	0.0623963	-0.0776148	1.49768	-0.843308	0.350203	0.153981	-1.4037	-0.266288	0.381736	-0.0495704	-0.0334655	-2.1823	0.680449	-0.0910086
0.2098	0.0419001	0.0119526	-0.179369	0.00358408	0.00557147	-0.00571813	0.0286811	-0.0835971	-0.11085	-0.00239722	-0.0414864	-0.57604	0.0164489	0.0802369	-0.0470541	0.482871	1.27825	-0.00292177	-0.0351963	-0.0354685	-0.0786737	1.47581	-0.466743	0.347692	1.46153	0.116706	-0.0237174	0.643872	0.0522944	-0.112887	2.38313	-0.839311	-0.174661
0.21	-0.0129815	0.0774044	-0.622792	0.00513264	-0.0214313	0.0119241	0.0457375	0.211494	-0.0808092	-0.0524868	-0.205363	-0.361624	0.0904837	0.143526	0.0566708	-0.948255	-0.823282	0.06597	-0.0311562	-0.0455133	-0.0539181	-1.70667	-0.0721616	-0.111142	-0.0449259	-0.628999	-0.244345	-0.388132	0.000531136	0.00555334	2.21274	0.0623657	-0.0356956
0.2102	0.0444481	0.0328001	-0.097856	0.00883932	0.0292546	0.0139522	0.0345253	-0.121761	0.0132396	-0.0338661	-0.167963	0.570785	-0.171994	0.0446891	-0.145779	0.359378	0.765204	0.0808802	0.0424404	0.0607942	0.00428518	-1.41916	1.15498	-0.166426	-1.61698	-0.0199436	-0.599872	-0.780864	0.0118931	-0.073652	-1.86915	0.413267	-0.109228
0.2104	0.166889	-0.105824	0.686685	-0.00838484	0.00188943	0.0211624	-0.0599573	0.134109	0.0559279	0.0870289	0.0878446	0.954643	0.0616214	-0.334027	-0.0353558	0.789443	-0.408358	0.180034	-0.0129777	0.0295969	0.00547448	0.941001	-0.656219	0.145549	-0.660397	-0.363192	-0.442083	0.278131	0.0511249	0.0921479	-2.0696	-0.238735	-0.0563763
0.2106	0.132974	0.181258	-0.0661082	0.00749355	-0.0162317	0.0187045	-0.181361	-0.180064	0.0568004	0.117877	0.246924	-0.127361	0.298037	-0.0865872	-0.107515	0.0266891	-0.278588	0.0161038	-0.00949143	-0.00629996	-0.0537378	1.45267	-0.971991	0.386175	1.59099	-1.04379	0.0959963	0.700082	-0.050266	-0.131803	0.465775	0.171722	-0.0975432
0.2108	-0.230278	-0.107613	-0.854423	0.0085243	0.040375	0.006694	-0.126649	0.0365373	0.0733904	-0.0564024	-0.00786155	-1.13947	-0.469623	0.143664	0.0790895	-0.504463	0.861889	-0.124508	0.0230667	-0.0543456	0.104939	0.357639	0.902147	-0.0732219	1.60589	-0.544987	0.267092	-0.0270125	-0.157974	0.119968	1.98152	-0.296399	-0.0441002
0.211	0.0178481	-0.0140462	0.17104	0.00786586	-0.0249258	0.00298249	0.0663979	-0.0479784	0.0581957	-0.0856465	-0.0797429	-0.496373	-0.468946	-0.166533	-0.052879	-0.543134	-0.893257	-0.0551743	0.138609	0.0753341	0.154279	-1.82264	-0.417772	-0.332778	-1.39566	-0.251089	-0.272662	-0.499259	0.356461	-0.141833	-0.714569	0.0970986	-0.0609826
0.2112	0.172947	0.0249093	0.958458	-0.00463225	0.0475409	-0.0142889	0.132608	0.114322	-0.045277	0.0355949	-0.0637168	0.757201	0.602294	0.171696	-0.142783	0.784683	0.560571	-0.0145302	-0.122125	-0.10404	-0.0232721	-0.353853	0.821775	-0.126683	-2.50569	0.641378	-0.561202	-0.0777321	-0.409154	0.0075871	-0.887444	-0.0557261	-0.0531793
0.2114	-0.0515222	0.0430382	-0.135896	-0.0147231	-0.0882006	0.0166558	0.00261585	0.0461755	-0.173903	0.00427786	-0.0966553	1.02956	-0.136901	-0.210206	-0.044105	-0.0827164	-0.809758	0.0208948	0.0482979	0.151008	-0.0402421	0.962336	-1.1994	0.0748448	0.439061	-0.582735	-0.309578	0.428229	-0.0516974	-0.0413438	0.542517	-0.06135	-0.0831286
0.2116	-0.248661	-0.111759	-0.703856	-0.00223407	0.114352	0.00569194	-0.0854025	0.0295299	-0.142796	-0.010132	0.0118525	0.106777	0.44591	-0.2503	-0.149762	-0.546234	0.761216	-0.0199207	0.106988	-0.107448	0.315578	1.6948	0.107321	0.312927	2.541	-1.50966	0.164662	0.053207	0.390539	0.0926399	0.83006	-0.121714	0.0366435
0.2118	0.0139124	0.200594	-0.105296	-0.00460039	-0.081079	0.0306777	0.036953	-0.0650432	0.0533367	-0.0113667	0.182231	-0.931546	-0.729777	0.21519	0.251233	-0.599271	0.025436	-0.0461288	-0.0731756	0.0583817	-0.120076	-0.508263	-0.276384	-0.185609	1.07689	-0.124881	-0.0634283	-0.334294	-0.215621	-0.0695744	0.696083	0.437223	-0.190151
0.212	0.0219426	-0.146081	0.36715	-0.00652362	0.0583024	0.0200361	0.0955107	-0.041871	0.252679	-0.0565479	0.0556524	-0.856146	0.251124	-0.148672	-0.127129	0.0308133	-0.414623	0.0943568	-0.0945651	-0.1098	-0.216456	-2.0423	0.520375	-0.311225	-2.56494	-0.529791	-0.557386	-0.007288	-0.114679	-0.0120055	-2.52656	-0.178453	0.113567
0.2122	-0.00841997	0.0391977	0.184713	-0.00470859	-0.0504271	0.0139814	-0.00872549	-0.0291279	0.18586	0.0358931	-0.0584274	0.25616	0.446598	0.643865	-0.0186712	0.617352	0.714331	-0.140142	-0.00324896	0.025945	0.133422	0.100625	0.940901	-0.130139	-1.49718	0.813846	-0.341236	0.206531	0.0632878	-0.0830001	0.069293	-0.166314	-0.0128003
0.2124	-0.00401417	-0.0743168	-0.0452755	0.00542432	0.028411	0.00607854	-0.0767353	0.0597381	-0.0640544	0.0767783	-0.108089	0.966334	-0.561973	-0.326459	-0.101763	-0.455188	-0.69549	-0.139339	0.0802601	0.163339	-0.0284456	1.53373	-1.44306	0.237536	1.31447	-1.33305	0.154726	0.142656	0.0181347	0.0347072	3.20305	-0.514621	0.0726617
0.2126	-0.0137494	0.0648535	-0.0999291	0.00534659	0.0252265	-0.0159807	0.0554648	-0.0507384	-0.183533	0.00686763	-0.120139	0.513365	-0.0647438	0.00602356	-0.101178	-0.329356	0.480147	-0.287438	-0.166725	-0.159556	-0.132921	0.892726	0.187258	0.0834772	2.37979	-1.09053	0.380747	-0.417311	0.0280126	-0.0477244	0.104783	0.82344	0.104649
0.2128	0.0151489	-0.0089308	-0.224616	0.0178026	-0.0132507	-0.0102774	0.209407	0.0358141	-0.0683306	0.0620486	0.246393	-0.468003	-0.242477	0.171909	-0.0282011	-0.0488025	-0.471439	-0.0908007	0.0334872	0.160951	-0.137907	-1.34711	0.291273	-0.438581	-0.608361	0.122397	-0.102992	-0.26573	0.0253422	-0.015844	-3.93794	-0.0817004	0.0131225
0.213	-0.0362972	-0.035434	-0.118236	0.00673296	0.00197586	0.00075735	0.0612673	0.0329773	0.0303039	0.0331136	0.0691834	-0.804912	0.0738741	-0.0251223	-0.0375877	0.645153	0.11133	0.0499937	0.14962	-0.0804822	0.202797	-0.989404	0.12385	-0.278795	-2.3593	0.203868	-0.680924	0.426115	0.00884835	-0.0489114	-1.31176	-0.123265	-0.0246824
0.2132	0.0299819	0.0398279	0.128453	0.0141479	-0.023521	0.0267726	-0.219349	-0.00273189	0.0989083	-0.00120655	0.0947654	-0.332602	0.192911	-0.0244866	-0.0304563	0.196706	-0.1387	0.174233	-0.114293	-0.0422922	-0.103939	0.642907	-0.20757	-0.028868	-0.677506	-0.421158	-0.3682	0.322821	2.74429e-05	-0.0525218	4.92932	-0.853989	0.0313907
0.2134	0.0324183	0.00230211	0.184212	0.021123	0.0521654	0.027649	-0.18305	0.0269907	0.074902	-0.0265593	-0.240877	0.527778	-0.395599	0.125023	0.0727601	-0.206596	0.323798	0.152745	0.0121025	0.0684483	-0.203155	1.3039	-0.825038	0.333531	1.85909	-0.855722	-0.0662222	-0.437978	-0.108321	-0.0104274	1.66125	0.660642	0.184731
0.2136	-0.0135331	0.0439184	-0.0466157	0.00614869	-0.0269049	0.0263626	0.0115909	-0.0487728	-0.00585665	-0.0253481	-0.0908647	0.925206	-0.0125266	-0.251051	0.00240446	-0.0657001	0.403449	-0.105901	0.163045	-0.0212968	0.414777	0.720556	0.237228	0.18757	1.29327	-1.26249	0.174843	-0.24921	0.224826	-0.185419	-4.85334	0.262995	0.191267
0.2138	-0.0240871	-0.0412346	-0.0384453	0.0102259	0.000459576	0.016296	0.116989	0.0132727	-0.0676861	-0.0116048	-0.0225554	0.193527	0.368497	-0.0529038	-0.0750949	-0.0973774	-0.72055	-0.153595	-0.00496143	0.036917	0.0356195	-1.16673	0.437725	-0.222268	-0.548361	0.556718	-0.130317	0.618631	-0.500008	-0.0594522	-1.91763	-0.190332	0.0376954
0.214	-0.0308789	-0.0185557	-0.0450607	0.00626944	-0.00817004	0.0140852	0.0546702	-0.00960156	-0.0420894	-0.0702929	0.0858685	-0.72744	0.572826	-0.204095	-0.121161	0.344104	0.382343	-0.129059	-0.059795	0.0115013	-0.196591	-1.12988	0.141575	-0.105592	-2.42835	-0.833275	-0.349731	0.28932	0.591112	-0.181245	4.39802	-0.536948	0.0377664
0.2142	0.0150258	0.151973	-0.345657	0.0179236	0.059297	-0.00642291	-0.0833298	0.0992079	-0.0364676	-0.0695132	0.108056	-0.733903	-0.28591	0.0645301	0.0740907	-0.00270591	-0.128638	-0.0493262	0.0146289	-0.109385	0.162477	0.625614	0.147402	-0.0742787	0.211019	0.67879	-0.0784775	-0.62458	-0.204057	0.00412544	3.61692	-0.170257	0.0395629
0.2144	-0.0497728	-0.15389	-0.0621975	-0.00549849	-0.0705492	0.025928	-0.095765	-0.0589284	0.0138811	-0.017848	0.0552711	0.0574144	-0.320602	-0.273547	-0.043017	-0.0734501	-0.224667	0.0551392	0.0482401	0.0814181	0.0480746	1.38038	-0.441543	0.305348	1.50218	-1.77744	0.0524291	-0.211237	0.0969388	-0.0906527	-4.15054	1.13112	0.118795
0.2146	0.131061	-0.116546	0.827332	0.0109743	0.0763824	0.00364623	0.0800212	0.00675543	0.100781	0.0125056	-0.0546695	0.72666	0.507249	-0.0728328	0.021456	0.00468033	0.130778	0.101079	-0.0641362	-0.0203504	-0.0960068	-0.17281	-0.678117	0.0453732	1.28819	-0.134254	0.015293	0.427732	-0.0759983	-0.0334938	-5.58895	-0.656041	0.0447655
0.2148	0.148106	0.410037	0.19161	-0.0108974	-0.0863224	0.0431582	0.144213	-0.0644919	0.0923592	0.0657514	-0.0425196	0.461378	0.335263	0.617513	-0.0875777	-0.197786	-0.114457	0.198071	0.00568736	0.0424321	0.00721975	-1.19734	0.665851	-0.167426	-1.24411	-0.608994	-0.509469	0.285376	0.0766006	-0.21357	4.70097	-0.0829081	-0.00631444
0.215	-0.159243	-0.457142	-0.798234	0.00800875	0.0838365	0.00963765	0.0362494	0.0724343	0.000791942	0.0367703	-0.0124823	-0.404075	-0.466057	-0.112018	0.104124	0.121949	0.633629	0.164808	0.0861302	0.0130727	0.0679566	-0.536895	0.040748	0.15515	-1.41159	0.528317	-0.461432	-0.322726	-0.0298598	-0.219472	6.01896	-0.39269	0.1522
0.2152	-0.0454001	0.301171	-0.224749	-0.0128033	-0.034631	0.0112227	-0.0941665	-0.0125248	-0.0797272	-0.0171449	-0.0340968	-0.565818	-0.247075	-0.217797	-0.0968925	-0.601205	-0.748994	-0.0172702	-0.0410331	-0.0613549	-0.036412	0.942516	-0.261315	0.305617	-0.174082	-0.967237	-0.258311	-0.22685	-0.152551	-0.208558	-5.16807	0.793932	0.239698
0.2154	0.151086	0.0117281	0.199262	-0.00414115	0.0125445	0.00282016	-0.0175998	0.0568501	-0.0872417	0.133745	0.194417	-0.0457677	0.607201	0.0574483	-0.0388746	-0.427365	0.396158	-0.0872116	-0.0216238	0.0285747	-0.0606621	1.50684	-0.583708	0.555435	1.5542	-0.309988	0.185818	0.291177	0.0731713	-0.0641034	-5.16792	-0.329599	0.000988336
0.2156	-0.132851	-0.280097	0.231341	-0.00177729	0.0161784	0.00785788	0.0931113	-0.0654474	0.0193476	0.061279	-0.0373603	0.354917	-0.645458	-0.0318898	0.174478	-0.266763	0.0874919	-0.137148	0.10649	0.0548652	0.0971052	0.186055	0.365571	0.0385934	0.50555	-1.13746	0.0294257	0.234918	0.00602562	-0.186833	4.39604	-0.274477	-0.130772
0.2158	0.113173	0.314468	0.173364	0.0079034	-0.0223516	0.00732138	0.05288	-0.0635616	0.147702	0.0430383	-0.0620645	0.211037	0.0918976	-0.302593	-0.162868	0.0982201	-0.394858	0.0909664	-0.0775819	-0.102033	-0.0299943	-2.14729	0.46401	-0.22731	-0.7345	-0.0627351	-0.205679	-0.287724	0.144029	-0.0414954	4.26472	-0.0875525	0.00615319
0.216	-0.117984	-0.273477	0.169819	-0.00512344	-0.0135083	0.0253885	-0.0383944	0.0944871	0.0900091	0.0315044	-0.0401415	-0.0911458	0.608889	0.187332	0.0551278	0.43475	-0.119565	0.0640163	-0.109775	0.0671275	-0.247848	-1.24533	-0.0473664	-0.156581	-0.968235	-0.136655	-0.350192	-0.115293	-0.129403	-0.129788	-3.62068	0.303838	0.101388
0.2162	0.000306465	0.0263157	-0.0576986	0.00337642	-0.00385573	0.036318	-0.116434	-0.0333762	-0.0485826	-0.00440198	-0.00408809	-0.225324	-0.0570618	-0.1084	-0.0139918	0.0405665	0.0440219	0.208566	0.0878786	0.0231021	0.0993583	2.06466	-0.343322	0.501889	0.1007	-0.571938	-0.298084	-0.223759	0.290039	-0.176859	-2.33807	-0.276803	-0.0413575
0.2164	-0.150326	0.361926	-0.870878	0.011158	0.0911978	0.00907764	-0.0263791	0.0921205	-0.112349	-0.0433089	-0.0632009	-0.00265865	-0.608222	0.0342128	0.0882296	-0.281929	0.186631	0.108385	0.029532	-0.0180498	0.148291	2.28919	-1.27341	0.781559	0.741808	-0.354569	-0.214381	-0.0485211	-0.266817	-0.317502	3.03372	0.254076	-0.102201
0.2166	-0.233625	-0.472886	-0.324071	0.000716687	-0.0620285	0.00349877	0.0458935	0.00571876	-0.118184	-0.013714	0.0360325	0.291123	0.182119	-0.350538	0.00731781	0.176208	0.119058	0.00400746	-0.0147359	0.0230164	-0.139798	-1.06048	0.717743	0.0625794	-0.112118	-0.675266	-0.296301	0.199056	0.3035	-0.198554	1.25676	-0.414239	0.0632381
0.2168	0.347435	0.342085	1.29117	-0.00396073	0.000908473	-0.00365027	0.00362359	-0.0498354	-1.84852e-05	-0.0658571	0.0328195	0.217251	0.908446	-0.0449676	-0.00814311	0.545129	-0.190045	-0.00992409	0.0627103	-0.0213563	0.0876572	-3.00645	0.930704	-0.361805	-0.36546	-0.29499	-0.257875	0.0891739	-0.210556	0.0237326	-1.46877	0.649714	-0.165433
0.217	0.123872	-0.111691	0.76334	-0.00704196	-0.0172005	0.0214287	0.0282355	-0.0050697	0.164962	-0.0307623	0.093373	-0.12446	-0.0864513	0.194259	0.111303	0.00597749	-0.0914273	-0.0800518	0.0458809	0.0145603	0.0849498	0.335483	0.0529305	0.255371	0.200908	-0.301979	0.00991194	-0.0587327	0.319811	-0.055225	-2.56402	0.249153	-0.0284615
0.2172	-0.113279	-0.0995817	-1.14854	0.0114261	0.0626823	0.0217907	0.0122065	-0.019293	0.15014	-0.0690744	0.005387	-0.328367	-1.07209	-0.0173982	0.0869249	-0.43772	0.400927	0.0442395	-0.0269111	-0.0329428	-0.0253682	3.06283	-1.52874	0.575971	-0.104924	-0.827381	-0.104181	-0.10049	-0.193151	-0.156062	0.363905	-0.939343	-0.0593491
0.2174	-0.147103	0.284683	-1.32536	-0.00409217	-0.0147852	0.0340198	-0.0908872	0.0583106	-0.0287027	-0.0289988	-0.0325945	-0.25658	0.328266	-0.133482	-0.123575	-0.0376991	-0.112568	-0.0184428	0.0401681	0.0594067	0.0689085	1.5393	0.169976	0.353831	-0.121709	-0.0500659	-0.209785	0.156817	0.104393	-0.260036	4.30736	-0.0260485	-0.316192
0.2176	0.205701	-0.0164585	0.449858	0.00590638	-0.00857919	0.0149248	-0.0509253	-0.0377952	-0.12541	-0.0559059	-0.0752221	0.151541	0.771195	0.0523978	0.00796438	0.52856	-0.126065	0.0603904	0.0245892	0.0118077	0.0849343	-3.14779	0.442059	-0.490428	0.147438	-0.695232	-0.204673	0.201579	-0.142812	-0.215938	0.470283	0.785387	-0.0931991
0.2178	0.380231	-0.455556	1.97218	0.00637269	-0.00387031	0.0112521	0.113085	0.0813647	-0.103478	0.0515291	-0.0133481	0.490921	-0.696057	0.472415	0.137977	-0.16332	-0.142986	0.0813746	-0.0782177	-0.0483244	-0.0739644	-2.94871	1.06558	-0.394837	0.207701	-0.704943	-0.324668	-0.113026	0.136958	-0.000905673	-5.67937	-0.434615	-0.0362866
0.218	0.276857	0.454943	0.334068	0.0174372	0.0196856	-0.00296168	0.177659	-0.0780863	0.0389942	0.0972936	0.132253	0.0231801	-1.10252	-0.135027	0.129255	-0.844584	0.618289	-0.0095783	-0.0502466	-0.0249839	-0.116083	1.92131	-0.403454	0.427189	-0.0619041	0.142668	-0.210441	-0.0891166	0.0288635	0.070163	-1.33075	0.253964	-0.0286487
0.2182	-0.428835	-0.132484	-1.71535	0.0212721	0.0226947	-0.00989197	0.0509292	-0.0134797	0.178576	-0.0160323	-0.0333596	-0.422585	1.01334	0.0735499	-0.16919	-0.69809	-0.333425	-0.0332802	0.0120923	-0.00999738	0.0721058	3.85932	-1.67383	0.984315	-0.658676	-0.680247	-0.445643	0.0553024	0.146249	0.0157332	5.29258	-0.308204	-0.163692
0.2184	-0.134552	-0.131535	-0.713265	0.00757912	-0.0179461	0.00477212	-0.152991	0.0232429	0.0929627	0.0659291	0.0282808	-0.27184	0.526632	0.130841	0.0386514	0.643087	0.0417141	-0.00129934	0.0253512	0.0833216	0.0186582	0.35084	0.00254234	0.161331	0.0794515	-0.066873	-0.0863345	-0.148546	-0.123242	-0.196168	1.0991	-0.00131186	-0.0627183
0.2186	0.22813	0.425207	0.834238	0.0151179	0.00441254	0.015908	-0.137708	0.0998187	-0.094935	0.0315083	-0.0515778	0.226634	-0.416432	-0.0701123	-0.0218534	0.26078	-0.377371	0.0338589	-0.0502311	-0.00119495	-0.161322	-3.30281	1.55669	-0.677678	0.307733	-0.993385	0.0107033	-0.0103396	0.0520826	-0.205758	-3.41106	0.226006	-0.152665
0.2188	-0.0592949	-0.561237	0.527647	0.0193599	-0.00174926	0.0324704	-0.015304	-0.0505057	-0.145972	0.0258059	-0.110285	0.471104	-0.462119	-0.296827	0.0808542	-0.674783	0.37022	-0.0294255	0.0135053	0.00993264	-0.0748352	-1.94989	0.318786	-0.474884	0.0495267	-0.350856	-0.0939591	-0.0244657	0.0128264	-0.0500984	-0.308107	-0.220058	-0.133058
0.219	-0.230988	0.201511	-0.0185703	0.0164119	0.00561731	0.0263074	0.151938	-0.0148171	-0.0424003	0.0383049	0.0336805	0.276023	0.95285	-0.363507	-0.176572	-0.701541	0.0699125	-0.00455883	0.0734737	-0.0438554	0.104822	2.1839	-0.794676	0.299274	-0.262422	-0.36273	-0.148609	0.074906	0.0402983	0.0644758	1.71813	0.369821	-0.0841859
0.2192	-0.0126993	0.180482	-0.0701768	0.00163926	-0.025753	0.0292511	0.120432	-0.0712665	0.147173	-0.000838917	0.0950857	-0.334746	0.697524	0.150438	0.0224645	0.611125	-0.306576	0.143899	0.0570205	0.0216272	0.0317963	2.68046	-0.701225	0.346568	-0.050548	-0.538325	-0.306249	-0.365419	0.155832	0.126266	1.60082	-0.967128	-0.247426
0.2194	-0.20001	-0.267101	-0.161485	0.00137275	0.0300767	0.0198866	-0.0394272	0.0323978	0.215803	-0.0710092	0.039199	-0.53534	-1.04071	-0.203165	0.0401224	1.07311	0.192235	0.0974108	-0.0144317	0.0432259	-0.0122274	-0.258666	0.439833	-0.00750898	-0.0266558	-0.589128	-0.277234	0.0206504	-0.0776393	-0.0231428	-1.07479	1.7791	-0.264886
0.2196	-0.121715	0.14729	-0.324126	0.00945674	0.012885	-0.000879809	-0.1088	0.125215	-0.0103853	0.0172139	0.106809	-0.124181	0.0881662	-0.00343634	-0.107923	-0.269987	-0.109915	0.111039	0.0485869	0.0397926	0.0755661	-2.5891	0.196611	-0.435734	0.211854	0.0441746	-0.248243	0.411627	-0.0678997	-0.160377	-3.88179	-0.998166	0.093721
0.2198	-0.122632	0.143905	-0.336692	0.00806517	-0.0319795	0.00580835	-0.114267	-0.023657	-0.252595	-0.0389316	-0.102272	0.314634	0.594267	0.153539	-0.0637727	-0.582009	0.550936	-0.157555	-0.0173461	-0.0693388	0.0611035	-0.469927	0.635813	-0.152347	-0.306834	-0.612388	-0.268195	-0.108274	0.0764902	-0.0805933	1.3773	-0.854862	-0.299799
0.22	0.0322549	-0.369716	0.341784	0.01495	0.0163998	0.0040574	0.0753731	-0.0633307	-0.123581	-0.0129189	-0.132484	0.33455	-0.171945	0.0225598	0.0419389	-0.0899813	-0.302598	0.0728644	-0.106834	-0.0696612	-0.0768509	1.87881	-0.820506	0.386503	-0.336471	-0.412085	-0.0919739	-0.397239	0.0526852	-0.0187255	6.30969	1.1558	-0.0844543
0.2202	0.236983	0.224682	0.889118	0.00759836	0.0194562	0.00861505	0.232272	0.00149558	0.13555	-0.0153527	-0.00199274	0.11885	-0.856992	-0.0766123	0.0919933	0.802958	0.00248323	0.0819637	0.00247599	0.0683297	0.0328294	1.46567	-0.314636	0.0694338	0.230881	-0.369005	-0.0670256	-0.0551821	0.0694668	0.132512	-2.55733	-0.216288	0.221891
0.2204	0.153107	0.0577886	0.326456	0.00430445	0.0237824	0.00123069	-0.0729085	0.0636479	0.181681	0.0510105	0.121319	-0.241248	0.0901154	-0.164653	-0.0770048	0.463745	-0.217625	0.0698025	-0.00406961	0.00494679	0.138393	-0.983854	0.380034	-0.33304	0.183056	-0.942753	0.00663823	0.264689	0.0299149	0.0686399	-8.24099	-0.0991059	-0.144448
0.2206	-0.0307768	-0.449819	-0.271065	-0.00199744	-0.0378691	0.0137636	-0.266607	-0.0903525	0.0778888	-0.00473147	0.06595	-0.315931	0.713009	0.135262	-0.0740178	-0.458426	-0.00851144	0.0345378	-0.0882071	0.0395523	-0.159896	-1.49594	0.38272	-0.508163	0.323193	-0.261874	-0.113567	0.369162	-0.0416879	-0.0175324	3.68515	0.22259	-0.161722
0.2208	0.0231803	0.687147	-1.03726	0.0257283	0.0273748	0.000621629	-0.0397226	0.133655	-0.108887	0.0507804	-0.0128751	-0.0266373	-0.435458	0.23216	-0.0886175	-0.920108	0.231515	-0.0307559	0.0269494	-0.0555672	-0.0611785	0.312584	0.144718	-0.086769	-0.342475	-0.602788	-0.302843	-0.277224	0.158845	-0.134871	7.82272	-1.00194	-0.220674
0.221	-0.0115827	-0.172293	-1.0046	0.00927524	-0.0230849	0.0210337	0.18392	-0.127474	-0.121025	-0.00872136	-0.105844	0.304657	-0.625033	-0.209419	-0.0862822	-0.148661	0.0345868	0.207142	0.0427409	-0.132767	0.20764	1.28229	-0.406365	0.277789	-0.413864	-0.327798	-0.295473	-0.259882	-0.125873	0.111015	-4.76537	1.12893	-0.0116603
0.2212	0.0434331	-0.364864	1.07467	0.0184212	0.0588182	-0.00778695	0.240592	0.0977217	-0.00347261	0.00396379	-0.0862642	0.398972	0.732112	-0.23645	-0.201777	0.517178	0.130178	-0.0324923	0.047764	0.194838	-0.0492325	0.499594	-0.316198	0.00458634	0.135943	0.0341121	-0.282673	0.178373	0.218126	-0.00279565	-4.15625	-0.333257	0.0249768
0.2214	0.507415	0.329555	1.83913	-0.000519316	-0.0724082	0.0120574	-0.0557148	-0.0340229	0.0312783	0.0271612	0.0950952	0.116414	0.926846	-0.242552	-0.181015	-0.34388	-0.603288	-0.0874094	0.00586674	0.0662767	-0.148879	-0.441191	0.481613	0.0298607	-0.0765694	-0.619635	-0.140875	0.248328	-0.115754	0.134827	3.5356	-0.02743	0.0185931
0.2216	-0.110328	0.0636654	-0.595084	0.00772284	0.0510915	0.00996733	-0.221266	-0.00509372	0.118648	0.0268621	0.167272	-0.424769	-0.399491	0.145792	0.0517014	-0.563767	0.752504	-0.0869306	-0.151173	-0.191516	-0.123997	-0.903235	-0.251132	-0.251665	0.123614	-0.25633	-0.0486835	-0.028639	0.106394	-0.0954927	2.6407	-0.0132762	0.184992
0.2218	-0.359119	-0.525597	-1.457	0.0119135	-0.0426586	0.02201	0.0434527	0.0132663	0.116248	-0.0555222	-0.034894	-0.531635	-0.661421	-0.342918	-0.0171509	-0.5516	-0.311798	0.0119433	0.142412	0.138514	0.114641	0.515578	0.635515	0.0224947	-0.153759	-0.906104	-0.106876	-0.444459	0.0620054	0.0477786	-0.901024	-0.244861	-0.164869
0.222	-0.00678095	0.701078	0.0811538	0.00883361	0.0721597	0.01925	0.121245	0.00548931	-0.0368964	-0.0286335	-0.0430055	0.0222038	0.796911	0.0097808	-0.0909574	0.704176	0.192256	0.12885	0.137195	-0.0429183	0.361574	0.630758	-0.771934	0.0811956	0.164755	-0.272808	0.0191608	-0.111404	-0.0253993	-0.0402068	-3.71169	1.7599	0.113622
0.2222	0.0894969	-0.269846	0.358051	-0.000451863	-0.0585956	0.017206	0.0296634	-0.00264699	-0.140257	-0.0332667	-0.129656	0.555391	0.00868956	0.173344	0.000126643	0.537824	-0.42153	0.0284056	-0.0489573	0.0840611	-0.0424131	0.0940493	0.161339	-0.0365355	0.0671439	-0.837109	-0.206969	0.319802	-0.0280431	0.102318	0.129762	-2.37143	0.0233206
0.2224	-0.188826	-0.265224	0.207249	0.0127148	0.0344968	-0.00941336	-0.0500259	-0.0405911	-0.0472202	0.0316165	0.0276353	0.447387	-0.696499	-0.0319419	-0.0919904	0.0899475	0.290541	0.045698	-0.0891224	-0.110037	-0.0230002	-0.285396	0.521432	0.00891449	0.00321266	-0.499667	-0.144941	0.0745282	0.0216816	0.0867377	3.76287	0.382435	-0.271873
0.2226	0.157325	0.378515	0.368956	-0.000183486	-0.0277021	-0.0103225	-0.0704291	0.0850864	0.0494345	0.0256216	0.042465	-0.158669	-0.297017	-0.305799	-0.0836624	-0.437873	0.0956478	-0.00158578	0.11953	0.177651	0.0613426	-0.378952	-0.541505	-0.051511	-0.00167245	-0.0454533	-0.335912	-0.125872	0.0536809	0.0685497	1.76978	1.30375	0.171919
0.2228	-0.12504	-0.159504	0.0901225	0.00400182	0.00356242	-0.0148991	0.0256546	-0.14113	0.16216	-0.0045046	0.0842709	-0.599294	0.890421	0.125588	-0.189218	0.0136329	0.0936607	0.00837178	-0.0706567	-0.215916	0.0437841	0.542294	0.531897	0.278658	-0.606469	-0.745787	-0.273518	-0.216965	0.0173259	-0.000407733	-5.20742	-1.1234	0.106195
0.223	-0.0270926	-0.19402	-0.281979	0.00986684	0.0727018	-0.0269229	0.0780581	0.211514	-0.07112	-0.0128542	-0.0196132	-0.286013	0.0779927	0.096051	-0.0995326	0.534092	0.104144	-0.0112296	-0.275461	-0.089725	-0.292384	0.22044	-0.602636	0.121363	0.17624	0.422596	-0.172431	-0.0209963	0.105025	0.011146	-3.2896	0.946627	0.218366
0.2232	-0.0234466	0.390436	-0.446531	-0.00679849	-0.0794056	0.0208264	-0.140813	-0.0976326	-0.216832	0.0592268	0.00658314	0.486442	-0.71965	-0.252333	-0.0627537	0.220848	-0.26512	-0.126188	0.289909	0.29672	0.026332	0.140245	0.379739	0.181064	-0.126881	-1.10075	-0.0391948	0.0334166	-0.0540284	0.025867	7.22643	-0.744912	-0.12277
0.2234	-0.0663309	-0.253086	-0.222681	0.0166227	0.111878	-0.0096895	-0.0316959	0.0100333	0.0140196	0.0607394	0.0365468	0.525373	0.317887	-0.0712807	-0.0628797	-0.470496	-0.0161267	0.0611172	-0.115783	-0.248928	0.346909	-0.340728	-0.205546	0.0631201	0.347023	-0.178324	0.048889	0.0192332	0.126235	0.155929	1.20817	-0.40307	-0.0161207
0.2236	0.0859783	0.0319959	0.47682	0.00185506	-0.136211	0.0234376	0.0857536	0.0645628	0.0809705	0.00603062	-0.0974214	-0.0945739	0.453589	0.0279834	-0.0470393	-0.57557	0.253177	-0.119912	-0.130537	0.276279	-0.582117	0.0127966	0.0848275	0.0519622	-0.093501	-0.786797	-0.0753129	0.00173229	-0.113121	0.249896	-5.24861	0.781227	0.0226349
0.2238	0.197998	0.0451379	0.679033	-0.0112719	0.108426	0.0194316	-0.0292027	-0.162492	0.111722	-0.0280639	0.100594	-0.480928	-0.410706	-0.155519	0.131906	-0.00334779	-0.00945719	0.124662	0.101112	-0.173235	0.0318762	0.21156	-0.133033	0.147693	-0.160408	-0.563016	-0.159909	-0.080671	0.213983	-0.00446045	1.33375	-0.386162	0.0542228
0.224	-0.00347228	0.00813166	-0.125086	0.0135519	-0.108279	0.0300248	0.0740845	0.0177283	0.20483	-0.0332376	-0.000289181	-0.312238	-0.408413	-0.0679441	-0.0306291	0.369828	-0.0150043	0.0555035	0.117515	0.0373847	0.335021	0.313615	0.285829	0.137693	0.24247	-0.158474	-0.265704	0.176766	-0.333556	0.123436	1.16851	0.720837	0.172272
0.2242	-0.0824588	-0.237369	-0.487616	0.0149069	0.15549	-0.0121132	0.0421019	0.190576	-0.0851847	-0.0345399	-0.000922424	0.204108	0.310546	0.0242852	-0.102967	-0.331986	-0.250562	-0.08665	-0.0872209	-0.064709	-0.193025	-0.216115	-0.351606	0.105421	-0.268148	-0.974567	-0.22947	0.446276	0.316852	-0.0992726	-1.50719	-0.724731	0.108227
0.2244	0.0466752	0.415474	-0.14133	0.0016793	-0.176436	0.00446266	-0.0975137	-0.124896	-0.314961	0.00452987	-0.0579711	0.538255	-0.0610842	0.181375	-0.120748	-0.587941	0.304007	-0.12121	0.0346101	0.130978	-0.0617936	-0.0971191	0.393382	0.164291	0.232737	0.0924123	-0.27439	-0.776858	-0.0388141	0.300693	1.75322	0.246618	-0.240419
0.2246	-0.0253763	-0.258206	0.112791	0.00651499	0.138656	-0.0312622	0.157815	0.0264833	-0.0218131	-0.000586338	-0.0297319	0.153288	-0.360086	-0.256416	-0.0929046	-0.562154	-0.314384	-0.128841	0.0696328	-0.0400107	0.295089	-0.0293533	-0.0629756	0.154389	-0.214472	-0.50518	-0.0404883	-0.555765	0.0623132	0.0667893	-0.998615	1.09115	0.0983275
0.2248	0.0363376	-0.109325	0.473229	0.0022612	-0.0692534	-0.00632129	0.187185	-0.00759144	0.197571	-0.0641099	-0.0398016	-0.279224	0.266979	0.0324659	-0.0638696	0.833754	0.493538	0.135409	-0.139199	-0.019961	-0.0677319	0.178792	-0.269712	0.211128	-0.00126458	-0.166323	-0.00529531	0.503358	-0.044359	0.227757	-1.65035	-1.56909	0.130433
0.225	0.0817822	0.262549	0.368453	0.00123323	0.0463101	-0.00566188	-0.141959	-0.0223336	0.166694	0.00861951	0.0716426	-0.221781	0.259213	0.307828	-0.00658407	0.377223	-0.486284	0.00313704	0.0049048	0.00677333	-0.045158	0.308127	0.164575	0.0938138	-0.231135	-0.718143	-0.0826482	0.800247	0.0064952	0.0442429	1.6541	0.291805	-0.129256
0.2252	-0.180098	-0.0914955	-0.658327	-0.0243437	-0.00493799	0.00805746	-0.218373	0.0345808	0.065586	0.0401601	0.120512	-0.0218255	-0.484566	-0.109058	0.0232568	-0.274995	0.291648	-0.0541584	0.103273	-0.0605546	0.352901	-0.0609879	-0.16664	-0.0138767	0.00675748	-0.444301	-0.0411794	-0.326189	-0.0640019	0.143014	1.72311	0.553679	-0.0176489
0.2254	-0.174128	-0.0630198	-0.887725	-0.000880454	-0.0339893	0.0215126	-0.0432373	0.0666511	-0.15627	-0.00698243	-0.076423	0.164708	0.169541	-0.500902	-0.0812984	-0.326841	0.233009	-0.0901764	-0.099692	0.0265678	-0.0660215	-0.0381619	0.320253	-0.0529111	0.227709	-0.635818	-0.252766	-0.843176	0.0380425	0.0703801	-2.02059	-0.0463425	0.104424
0.2256	0.0139478	0.2858	0.266256	0.00560788	0.0543586	0.024626	0.123123	-0.0339398	-0.219341	0.0785318	0.0157717	0.16038	0.690729	-0.0267084	-0.0692626	0.488169	-0.0338947	0.0626621	-0.0709361	0.0795289	-0.21213	-0.133301	-0.0792879	-0.0693778	0.0459966	-0.463022	-0.151041	0.245809	-0.00541261	0.225686	-1.61684	-0.150474	0.198383
0.2258	0.131388	-0.41463	1.27633	0.0126428	-0.0191663	-0.00187143	0.117875	-0.043542	0.00602575	0.0392317	-0.0204871	-0.0645343	-0.2875	-0.023166	0.0226293	0.668724	-0.0637488	0.132697	0.101179	-0.0185436	0.148745	0.148059	0.00387723	0.0363667	-0.0683216	-0.468862	-0.316779	0.708118	-0.00968732	0.127809	1.56905	0.0295393	-0.131382
0.226	0.14145	0.0671059	0.433479	0.0130861	0.0573327	-0.0488024	-0.106615	0.0800498	0.135929	0.0712924	0.0488616	-0.204367	-0.68374	0.142087	0.0368877	-0.413291	-0.286578	-0.0172038	0.00397704	-0.0373415	-0.0296876	0.201245	0.0890372	0.0663537	-0.231465	-0.298732	-0.163145	-0.0867184	0.0368134	0.273991	1.61426	-0.285638	-0.021047
0.2262	-0.248274	0.319001	-1.32372	-0.0104035	-0.0480067	-0.0351447	-0.200527	-0.0948548	0.14467	0.0682903	-0.0229804	-0.128435	0.216606	0.087598	-0.0719051	-0.392446	0.65939	-0.094808	-0.0958341	-0.0254577	-0.255855	0.241236	-0.0923451	0.0464285	-0.0362407	-0.267581	-0.0459495	-0.363428	-0.0157184	0.104196	0.0210529	0.148969	0.0746653
0.2264	-0.12945	-0.3701	-0.768045	0.0221216	0.0241819	-0.0372177	0.0727812	0.0841636	0.0879651	-0.0135393	-0.0744323	0.153765	0.199572	0.0704464	-0.00747274	-0.0101428	-0.36229	-0.0289803	0.0756911	0.0657655	0.0455335	0.0492704	-0.240349	-0.0262251	0.317995	-0.381318	-0.0465291	-0.3592	0.194494	0.182068	-2.2823	0.280534	0.0585594
0.2266	0.175663	0.296554	0.886255	0.0208324	0.00679836	-0.00613714	0.181828	-0.0198994	-0.102277	0.0104261	-0.037039	0.348635	-0.194335	-0.0747938	0.00412588	0.357761	-0.392027	0.0891634	0.0355437	-0.00118899	0.109322	0.0323425	0.189953	-0.126024	-0.217573	-0.631743	-0.00195492	0.306363	-0.351507	0.148192	-1.4295	0.131112	-0.079184
0.2268	0.231979	-0.0950736	0.646231	-0.00867411	-0.0404406	0.0385033	0.0392688	-0.0122567	-0.20036	0.00934356	0.12457	0.280557	-0.651714	0.229512	0.0703735	0.0111449	0.661094	0.0920872	-0.10183	0.00452643	-0.130388	-0.0808208	-0.13218	-0.276615	-0.201672	-0.269201	-0.243794	0.459822	0.577286	0.123914	3.67331	-0.919555	-0.116525
0.227	-0.111222	0.0138028	-0.666373	-0.0108115	0.0330829	0.0464525	0.0104828	0.0315508	-0.0432726	0.0212205	0.0381733	-0.259039	0.159732	-0.377813	-0.0666714	-1.22599	-0.555583	-0.10852	0.00854119	-0.00798657	0.0509914	0.120536	0.342994	-0.249401	-0.26702	-0.754951	-0.168274	-0.725685	-0.576796	0.244539	2.07036	0.809779	-0.0964124
0.2272	0.063798	-0.114938	-0.0115239	0.00869866	0.00692094	0.0319314	0.0315954	-0.0148659	0.170401	-0.157852	-0.0643543	-0.422547	0.575498	-0.0331915	-0.0709119	0.0644634	0.763505	0.0328643	0.131292	0.015542	0.249512	-0.0771514	-0.0643976	-0.269475	0.765422	0.0294731	-0.146086	0.113193	0.151083	0.0950226	-5.05164	0.272517	-0.0881357
0.2274	0.161317	0.0749117	1.05451	-0.0018072	-0.018119	0.0138146	-0.0142563	0.0375177	0.163841	-0.0467842	-0.0370264	-0.0883998	-0.307074	0.0168708	0.0259866	0.349149	-0.951013	0.119361	-0.0772557	-0.0717173	0.0189571	-0.0256912	0.275692	-0.159798	-0.234285	-1.49537	-0.305741	0.384296	-0.0942109	0.238106	-1.97817	-0.354728	-0.121291
0.2276	0.101128	0.03559	-0.325566	0.0159344	0.00486946	-0.0334127	-0.0801	-0.108816	0.0263761	-0.0941242	0.0599988	0.455094	-0.539656	-0.0151577	0.000155927	0.230523	0.390034	0.148343	-0.0950973	0.063257	-0.136969	0.0737426	-0.00812306	-0.113495	0.0396275	0.782593	-0.0579829	0.213019	0.134684	0.113276	5.40113	-0.170544	-0.154507
0.2278	-0.352876	-0.024877	-1.22843	0.00366083	0.0191054	-0.0471253	0.0334052	0.03554	-0.0729923	0.0326407	0.0221805	0.280442	0.27886	0.0540113	-0.0477366	-0.700762	0.19295	-0.0357728	0.135551	-0.0165099	0.219383	0.552797	-0.243334	-0.00765118	-0.573704	-1.25896	-0.318627	-0.655709	-0.0932717	0.221758	0.626717	0.0810017	-0.0392453
0.228	0.0619668	0.0369714	0.220079	-0.00179884	0.00377469	-0.0376432	0.162234	0.0785408	-0.085963	-0.0529075	-0.0557088	-0.219791	0.39882	0.166443	-0.0111068	-0.321341	-0.099236	-0.00960888	0.0190766	0.00706197	0.080627	0.380975	-0.19313	-0.0649684	0.279218	0.406596	0.158413	-0.235932	0.0758816	0.245277	-4.26969	0.400064	0.0992139
0.2282	0.134485	-0.0664174	1.21517	0.0142579	0.0349112	-0.0256405	-0.0399964	0.0418797	-0.0975959	-0.0117064	0.0740514	-0.449987	-0.588285	0.228015	0.0705579	0.865799	0.21826	0.080158	-0.191905	-0.0825994	-0.298506	-0.131292	0.210067	-0.333161	0.220833	-0.836252	-0.149659	0.951152	-0.270412	0.245806	0.153387	-0.333568	-0.0918662
0.2284	0.00817863	0.10905	-0.0200714	0.00354035	0.000231797	0.00885335	-0.279926	-0.0140053	-0.0508069	-0.00575383	-0.0463595	-0.00174182	-0.474264	-0.244189	0.0126461	0.198539	-0.6758	0.0690476	0.0742828	0.140415	-0.0376358	-0.509079	-0.0292081	-0.368679	-0.3338	-0.592003	-0.117085	0.326961	0.327483	0.0436357	2.68314	0.185182	-0.0944161
0.2286	-0.289795	-0.178199	-0.838382	-0.00783424	-0.0311662	0.040413	-0.166573	0.0155255	0.0872115	0.127963	0.0853666	0.452997	0.553464	-0.1649	-0.0892746	0.0488646	0.731911	0.049102	0.11293	-0.00478076	0.192307	-0.0487656	0.154082	-0.337891	0.142686	0.267738	-0.202502	-1.00035	-0.144648	0.194101	-0.158941	-0.0174919	-0.268291
0.2288	-0.0125373	0.175598	-0.271795	0.00409009	0.020973	0.0382715	0.104021	-0.0806185	0.161815	0.0847808	-0.0405517	0.203288	0.165436	0.11276	-0.0380591	-0.419436	-0.212908	-0.00831238	-0.141524	0.0131769	-0.273848	0.18308	0.255424	-0.16307	-0.385559	-1.53002	-0.380489	-0.166739	0.0218897	0.166451	-1.9351	0.0325242	-0.157629
0.229	-0.00744624	-0.00477606	0.308111	0.000875575	-0.0164635	0.026691	0.240801	-0.00883195	0.0999789	0.0348483	-0.182627	-0.179753	-0.884649	0.08305	0.0434558	0.0238181	-0.0770903	0.0168922	0.00341606	-0.0299832	-0.155616	-0.0423031	0.0402292	-0.094074	0.503747	0.409119	-0.0313538	0.282607	-0.0711238	0.348095	-0.110933	0.0133462	-0.129134
0.2292	-0.00657156	-0.107787	0.143597	0.00635813	0.0114578	-0.00268559	0.0830503	-0.0130601	-0.0372717	0.040006	0.0576533	-0.109546	-0.103168	-0.261418	-0.0767566	0.380205	-0.0232493	-0.0493337	0.122782	-0.0341613	0.326078	0.135453	0.181114	0.0257188	0.18718	-1.03753	-0.260388	0.802164	0.0311517	0.139858	1.42489	-0.0805755	-0.00951389
0.2294	0.0189046	0.00355364	0.0110598	0.0113433	-0.0100381	-0.0216124	-0.0613406	0.0981415	-0.144509	0.0828423	0.0916266	0.0684845	0.61335	0.307794	-0.0386988	-0.0385475	0.000431716	-0.0347333	-0.021627	0.0908947	-0.0166862	0.301185	-0.366489	0.0121477	-0.178089	-0.177654	0.0213286	-0.248559	0.119347	0.118187	0.328529	0.374184	0.00718795
0.2296	0.0189331	0.0618721	0.123103	0.0073661	0.0534003	-0.0407256	-0.0346404	0.0864177	-0.154848	0.0390268	0.0549388	0.0326957	-0.340794	-0.0942671	0.051055	-0.745194	-0.0225994	-0.0671578	-0.124097	-0.0202138	-0.13455	0.609116	0.00414304	0.0298614	-0.130074	0.110311	-0.134252	-1.15702	-0.360356	0.106082	-0.923089	-0.442075	-0.22276
0.2298	0.0660383	-0.0324555	0.0132678	0.00648654	-0.0492636	-0.0217938	0.114135	-0.213273	0.0766675	0.00956941	0.0164436	-0.0945929	-0.294936	-0.354454	-0.0571444	-0.254834	0.584054	-0.0708559	0.093308	0.0480506	0.163287	0.0573745	-0.178463	-0.0908537	-0.749299	-0.904257	-0.137708	0.465285	0.188959	0.137379	0.167786	0.45053	-0.0956477
0.23	-0.0158816	0.0653078	-0.108561	0.00714204	0.0364237	0.00318388	0.254117	0.134458	0.171071	-0.0769586	-0.0744426	-0.105838	0.167049	0.207095	-0.04713	-0.102824	-0.576465	-0.0701458	-0.0070634	-0.18712	0.215274	-0.482873	0.12714	-0.277051	0.579281	0.385956	-0.0636146	0.781334	-0.0281777	0.229703	0.175554	-0.25219	-0.234279
0.2302	0.0774798	-0.0558099	-0.0420701	2.60937e-05	-0.0413387	0.0384236	-0.146718	-0.0774646	0.002531	-0.0360465	-0.0127291	0.105193	-0.120417	0.195857	-0.0123497	0.152827	0.255119	-0.0486575	-0.026645	0.185098	-0.208642	-0.259357	0.177339	-0.116944	0.303951	-1.50249	-0.210432	-0.0099623	-0.0684296	0.106712	-0.253775	0.151101	-0.104619
0.2304	0.0363118	0.0400557	0.0664345	-0.000640852	0.0227579	0.0479881	-0.370903	0.0958382	-0.0585466	-0.0282485	0.0608847	0.205333	-0.367706	0.279307	0.0287822	-0.236711	-0.0130281	0.0157579	-0.0253036	-0.108139	0.0466578	-0.0348211	0.226773	-0.0496263	0.0873397	0.116231	-0.137578	-0.895249	-0.0440235	0.169106	0.0707453	-0.135026	0.0236758
0.2306	0.0853896	-0.00640094	0.110427	-0.00862786	0.0143349	0.0411842	-0.0855223	0.0322333	-0.0909925	-0.0342516	-0.0196641	-0.0237883	-0.437979	-0.147027	0.049192	-0.208711	-0.193163	0.0260013	0.0569161	0.150387	0.0791129	-0.342749	0.187302	0.090867	-0.602761	-0.822016	-0.368136	0.099416	0.0591282	0.128092	-0.165996	0.107539	0.0500814
0.2308	-0.0217904	-0.0732976	0.197924	-0.00203192	0.00336204	0.011191	0.159029	-0.133572	-0.0486641	-0.0589759	0.0033106	-0.196677	0.124365	0.0348381	-0.0327126	-0.0364072	0.181479	-0.154422	0.0729261	-0.0888162	-0.0218698	0.159195	-0.196097	0.169877	0.273292	-0.0459312	-0.0509528	0.922733	-0.260414	0.105757	-0.468067	0.0189643	0.0139313
0.231	0.0966984	0.0689581	-0.107814	0.0115912	0.0187355	-0.0252776	0.259479	0.0425574	0.155384	-0.0240395	0.0229703	-0.0125138	-0.139896	0.0304531	0.010412	-0.0377338	-0.28352	-0.141202	-0.0206231	-0.0368085	0.0253238	1.04764	-0.0946842	0.332988	0.635876	-0.485368	0.0584546	-0.0157918	0.364705	0.0673504	-0.0720872	0.0120104	-0.132327
0.2312	-0.115277	0.1145	-0.366516	0.00513658	-0.0132441	-0.0319914	-0.0834468	-0.00117998	0.150865	0.0229626	-0.0337365	0.115564	-0.501746	0.202523	-0.0438988	0.193697	0.280145	0.0739258	0.0237524	0.0742073	-0.0467306	0.347685	-0.175643	0.0861934	-0.651525	-0.610534	-0.077015	-0.849552	-0.314858	0.219048	0.217765	-0.0426571	-0.0759105
0.2314	-0.00718727	-0.182686	-0.0489555	0.00576969	0.0176515	-0.0357856	-0.397173	0.102244	-0.127282	-0.0197145	-0.0735757	0.18563	0.0700732	-0.0842144	-0.0624941	-0.00465317	0.0139799	0.14139	-0.0846724	-0.0262263	-0.0847592	-1.12075	0.0306841	-0.309472	-0.291893	0.498566	-0.121915	0.0749134	0.184982	-0.0385928	-0.0283213	0.1194	-0.0261448
0.2316	6.5458e-05	0.135594	0.32097	-0.0123643	-0.0166298	0.0103881	0.0322425	-0.0653281	-0.112875	0.0557697	0.0664428	0.0474132	0.499896	0.0683879	-0.0922787	-0.0542171	0.151309	0.0261941	0.0386383	0.0745039	-0.031714	-0.600728	0.389685	-0.10161	-0.428098	-1.29024	-0.207082	0.0678944	-0.0980547	0.0710325	-0.197512	-0.0262895	0.0973348
0.2318	0.0324559	-0.0651804	0.0333268	-0.00190858	0.0077861	0.0356439	0.490333	-0.0252605	0.0898757	0.0201944	0.0916507	-0.111829	0.0178787	0.00254645	0.0302274	0.186643	-0.0152409	-0.0277614	-0.0402687	-0.173091	0.161298	0.843394	-0.749479	0.0633487	0.822794	0.518656	-0.024986	0.793382	0.114153	0.000138895	0.0292969	0.087699	0.0937732
0.232	-0.130756	0.0151219	-0.27533	-0.00423491	-0.00202786	0.0471696	0.248245	0.0520273	0.0314499	0.0579343	-0.0315596	-0.220649	-0.306481	-0.155668	-0.0492232	0.107499	-0.497534	0.0882587	0.038848	0.208076	-0.13457	1.19176	0.472369	0.330485	0.0943597	-1.59778	-0.249723	-0.540817	0.0205404	0.174866	0.45062	0.0649586	0.0160275
0.2322	-0.0326081	0.105004	-0.212325	-0.00459866	0.0210919	0.0367207	-0.301509	-0.074877	-0.0276411	-0.000734387	0.0203536	-0.0559757	0.219517	0.426837	-0.0503313	0.295343	0.426943	0.111456	-0.116206	-0.1951	-0.00276388	-0.846511	-0.556119	-0.0782351	-0.157498	0.0472117	-0.147701	-1.15677	-0.244958	-0.0578797	0.6114	-0.269783	-0.103578
0.2324	-0.0642796	-0.125101	0.287729	-0.00048527	-0.0441143	0.0150297	-0.260998	0.00230817	0.0783378	0.0432906	-0.0161715	0.15659	0.0713407	0.309907	-0.0369524	-0.197184	-0.307147	0.166751	0.0630471	0.186858	0.0264201	-0.56664	1.04931	0.0277775	0.0888409	-0.0630022	-0.107596	0.687202	0.208614	-0.00357265	-0.0831798	-0.0633039	0.0887189
0.2326	0.130261	-0.00475212	0.245776	0.011011	0.0724461	-0.0270271	0.185864	0.126912	0.0582284	0.0269296	0.0246857	0.184755	-0.197847	-0.0728498	-0.00571018	-0.427936	0.275827	0.0807937	0.112739	-0.116299	0.167343	-0.0833138	-0.514928	0.024935	-0.0922034	-0.995221	0.0432684	1.06251	-0.0519787	0.0315605	-0.664078	0.218328	0.157658
0.2328	-0.127254	0.087288	-0.160889	-0.0127214	-0.104104	0.00178718	0.206586	-0.168751	-0.0292733	0.0226956	-0.141163	-0.0030816	0.0455527	-0.0967953	0.0330096	-0.433435	0.0289141	-0.0297946	-0.0727378	-0.0133945	-0.02781	0.754637	-0.25297	0.0485593	0.157241	0.0603366	0.029335	-0.437162	-0.0515198	0.0042367	0.545649	-0.142367	0.168344
0.233	-0.0312121	-0.174131	-0.116689	0.0133069	0.131568	-0.0291245	-0.0587925	0.200129	-0.105872	-0.0164375	0.0488574	-0.113928	0.184875	-0.0713061	-0.00578533	0.0270818	-0.159892	0.0425868	-0.00119388	0.0916746	-0.154451	0.213378	0.28809	-0.00448323	-0.388534	-0.646066	-0.147569	-1.34678	0.11659	-0.0236675	0.454195	0.267045	0.215451
0.2332	0.0539867	0.251396	0.0562649	-0.0036805	-0.0836828	0.0408673	-0.31396	-0.0999569	-0.0970225	0.0191463	0.0991407	-0.133893	-0.305765	0.217189	0.0298948	0.159087	0.174225	0.144192	0.0675936	0.0220493	0.0867821	-0.756786	-0.622162	-0.332886	0.0429466	0.110006	-0.117849	0.480004	-0.09828	0.021606	-0.991177	-0.0617416	0.0425516
0.2334	0.0273769	-0.149888	-0.15321	-0.00323	0.0610823	0.0152606	-0.152537	0.0418931	0.063969	-0.0257732	-0.0459362	0.096083	-0.415624	-0.204571	-0.0410929	-0.572376	-0.0720169	0.22103	-0.0262917	-0.0711987	0.0245188	0.443035	0.63938	-0.156269	0.018247	-0.973642	-0.229896	1.36363	-0.175312	-0.0545373	-0.352525	-0.245787	0.0217226
0.2336	0.0110403	0.0324356	-0.0752737	0.0332246	0.0184394	-0.0697568	0.192147	-0.00967464	0.17409	0.0170088	0.0332486	0.129266	0.361425	0.21871	-0.0618265	-0.321956	0.242109	0.0822949	0.00529434	0.0529459	-0.101755	0.210525	-0.545938	-0.117966	-0.0437539	-0.106757	-0.187559	-0.231053	0.238171	0.00865699	0.760299	0.052087	0.0790051
0.2338	0.0788831	0.0373824	0.273104	-0.033289	-0.103833	0.0277955	0.151509	-0.0931414	0.0918755	-0.0326099	0.0164205	-0.0576593	-0.184418	-0.0933105	0.0731238	0.511998	-0.450957	0.0505601	0.051475	-0.0284411	0.107576	0.17854	0.661426	-0.0965603	0.0463739	-0.303096	-0.208155	-0.700951	-0.315297	-0.0014838	-0.0512556	-0.0670774	0.1954
0.234	0.129663	-0.0974701	0.628817	0.0184798	0.0258337	0.0207873	-0.0514772	0.11027	-0.0990532	-0.0168343	-0.0204978	-0.0768105	-0.0203322	-0.191822	-0.0608614	0.352163	-0.291292	0.049667	-0.0249886	0.0526279	0.0619258	-0.463316	-0.390769	-0.159027	0.236883	-0.669756	0.0160197	-0.394446	0.471209	-0.0991641	-0.600429	0.107415	0.203258
0.2342	0.111339	-0.0105816	-0.0165133	0.0108097	0.130953	0.0101691	-0.0979151	-0.0255805	-0.145418	-0.0227575	-0.0357963	0.0384184	-0.0176354	-0.0366303	0.0100735	-0.158536	0.574581	0.112537	-0.0372263	0.00602148	-0.181264	0.220236	0.545382	-0.08388	0.00342966	-0.262912	0.0301496	0.00940158	-0.46799	-0.182608	-0.0454871	0.0354413	0.256426
0.2344	-0.147933	0.223793	-1.06282	-0.0257557	-0.15323	0.0831762	0.0584415	0.0577571	-0.0238333	-0.0315192	-0.0442167	0.027388	0.404499	-0.127695	-0.078381	-0.628977	-0.235739	0.0948959	-0.0348762	-0.0563026	-0.0275463	-0.0504965	-0.980484	-0.135072	-0.428949	-0.317557	-0.1362	1.23136	0.351199	0.00872365	0.160698	0.338892	0.146777
0.2346	-0.187059	-0.0814024	-0.540042	0.000335619	0.0588198	0.0382938	0.192253	-0.0614366	0.0444833	-0.0152001	0.0697497	0.0451083	0.325678	0.197118	0.0455994	0.160347	0.314144	-0.0536961	0.0178548	0.00154674	0.0708098	0.377585	1.18924	-0.26664	0.174428	-0.122615	-0.0731869	-0.835437	-0.0183406	-0.0129743	0.104962	-0.633067	0.0109144
0.2348	0.207387	-0.0312529	0.597567	0.00340525	0.018255	0.00539206	0.0758601	-0.0172028	0.090787	0.0181981	0.0523159	0.0277926	-0.320415	-0.260377	-0.016306	0.241127	-0.363132	-0.0132596	-0.00129881	0.0278532	-0.0566446	-0.940488	-0.852489	-0.518654	0.00159006	-1.07145	-0.261388	-1.02154	-0.283355	-0.179039	0.678921	0.504345	0.0559301
0.235	0.0423903	0.110971	0.581987	-0.0226986	-0.0379588	0.00515878	-0.0879832	-0.0427938	0.145907	0.0206132	0.063228	-0.10953	0.367673	0.0829734	-0.0680337	0.194918	0.304498	0.00933368	0.050171	0.0467565	0.0685797	0.327091	0.584622	-0.238531	0.247746	0.278296	-0.179548	0.989986	0.149938	-0.139675	-0.052289	-0.545999	0.101711
0.2352	-0.0333825	-0.224287	-0.0788842	-0.0257346	0.0331312	0.0069559	-0.0986117	0.132545	-0.0177303	-0.00596685	-0.042259	-0.189074	0.579969	0.164764	0.0614552	-0.298782	-0.346792	0.123449	0.074833	-0.00931335	0.170277	0.369806	-0.197297	-0.294572	-0.326263	-1.1789	-0.319474	0.960549	0.0393951	0.0157737	0.0720845	0.305161	0.150135
0.2354	-0.131147	0.0806633	-0.189169	0.0219434	0.0466686	-0.0314295	-0.0724245	-0.0296784	-0.179099	0.0120757	-0.0975738	0.0427148	-0.0951143	0.0458457	-0.0981831	-0.0312789	0.312063	0.0393145	-0.00675274	-0.00452681	-0.0268542	0.256857	0.00938486	-0.0986561	0.207302	0.170328	-0.0733339	-0.698675	-0.168975	-0.0356482	0.355354	-0.253386	0.216313
0.2356	-0.0352096	0.156456	-0.395436	-0.0208761	-0.0860675	0.0572763	0.0891814	-0.026357	-0.059734	-0.00439731	-0.051109	0.382837	-0.306254	0.0520864	0.195802	0.194115	0.0529293	-0.0618922	0.0312919	0.0153407	0.0320669	0.0492031	-0.0646622	-0.158298	-0.31726	-0.664556	-0.0928593	-0.980423	0.109481	-0.128543	-0.165811	0.256922	0.195124
0.2358	-0.150499	-0.170187	-0.182099	0.0452434	0.0455808	0.0130892	0.0830599	0.0174953	0.0575115	0.0850485	0.0917105	0.146981	0.102735	-0.160088	-0.0995229	-0.273296	-0.670411	-0.122319	-0.0214147	-0.0837595	0.0472339	-0.18112	0.254024	-0.270265	0.0389529	0.166001	-0.0660265	0.713982	-0.0294364	-0.121849	-0.61733	-0.0534014	0.117474
0.236	0.0269309	0.0895733	0.331017	-0.00105802	0.099318	0.00760345	-0.130662	-0.037008	0.0907634	0.0251003	0.031983	-0.285304	0.365319	0.0143435	-0.146104	-0.151856	0.709545	-0.13188	-0.0848245	0.0548071	-0.145419	-0.111585	-0.0206508	-0.191809	-0.0792654	-0.742043	-0.0879105	0.68989	0.0723119	-0.10693	0.238365	-0.0911569	0.0235797
0.2362	-0.016417	-0.0185063	0.43453	-0.0077268	-0.115375	0.00220257	-0.112585	0.00627074	0.135401	0.0485754	0.129708	-0.344988	-0.255095	-0.0899351	0.0791496	-0.420543	-0.506855	0.0883236	-0.0235694	0.00717249	0.00255199	0.132679	-0.707938	-0.170504	0.517328	-0.110342	-0.0988528	-0.649304	-0.0737183	0.00969435	0.113503	-0.127334	0.0361865
0.2364	0.0636371	-0.0665588	-0.0390852	0.0272768	0.0505429	-0.00448238	0.0220726	0.095971	-0.0178143	0.0137636	-0.145102	-0.142542	-0.311736	-0.173466	0.0825505	0.137442	0.576403	0.019583	0.0234095	0.0280359	0.0866347	0.833781	0.868689	-0.249958	-0.17757	-0.919578	-0.204125	-0.17241	-0.0719678	-0.152781	-0.328504	0.0563459	0.0567078
0.2366	-0.00619764	-0.00132244	-0.0972551	0.00874725	-0.025781	0.0261826	0.0617173	-0.0035955	-0.201465	-0.0339264	-0.161347	0.384725	0.300745	0.0243173	-0.111972	-0.183531	-0.337346	-0.0900326	0.00173475	0.0385901	-0.0670008	-0.984625	-0.436406	-0.36298	0.146271	0.0878152	-0.235467	0.0142208	0.288289	-0.289878	-0.440111	0.0250308	0.097921
0.2368	0.073292	0.096088	-0.0294201	0.000594327	0.0383993	0.0248306	0.0810587	-0.0919081	-0.0694945	0.0420025	0.0801429	0.533153	-0.039966	0.129261	0.0276471	-0.0825663	-0.124861	-0.0399184	-0.0151693	-0.0608638	-0.05669	-0.87153	0.280399	-0.289953	-0.208132	-1.17599	-0.330572	0.741214	-0.669746	-0.0561558	0.135618	-0.238257	0.187202
0.237	0.0500229	0.0125796	-0.27486	-0.0250326	-0.0274187	0.0696639	0.08	0.0918113	0.0917483	0.040641	0.170376	-0.0227117	-0.563277	-0.139806	0.126306	0.398849	0.460736	0.0262706	0.0298996	0.023915	-0.0167681	0.547753	0.591514	-0.144577	0.362648	0.170914	-0.104742	0.118819	0.820956	0.178729	0.747023	0.420322	0.0294075
0.2372	0.0971509	-0.0293928	-0.275881	0.00974493	0.0214352	0.0425437	-0.0471645	-0.0552674	0.153349	-0.0458141	0.0167083	-0.635994	0.641742	-0.0913973	-0.182133	-0.329584	-0.700687	0.0175054	0.0480213	0.000880213	0.0102609	0.885927	-1.13229	0.22444	-0.102849	-0.956418	-0.0837195	-1.32783	-0.352536	-0.295445	-0.506311	-0.555829	-0.00397153
[truncated: 408,414+ more rows]
